# Supplementary material for: Comprehensive transcriptome mining of the direct conversion of mesodermal cells
Source: Sci Rep. 2017 Sep 5;7:10427. doi: 10.1038/s41598-017-10903-z (PMC5585404; doi:10.1038/s41598-017-10903-z)
Supplement: Supplementary file 2 — Dataset 1 [file 41598_2017_10903_MOESM2_ESM.xls]

## Sheet: Sheet1
	Fibroblast to monocytic phagocyte	Fibroblast to multi blood proginator	Fibroblast to Osteoblast	Li et al., iFECs	Morita et al 2015- iFECs	Park et al 2016- iFECs	Qian et al., iCMs	Muraoka et al., iCMs	Nam et al., iCMs
ALDH1L2	-1.4288	-1.5993	-0.691567	-2.86775	-2.02419	0.754149	-1.25164	-1.17973	-1.58011
ASPM	-2.75933	-2.05443	-1.00561	-0.111878	-2.26732	-2.05568	-0.976237	-0.585885	-1.43815
CDC42EP3	-2.45647	-0.868288	-0.739587	-2.10597	-1.76553	-1.49178	-0.62919	-0.923398	0.04655
COL1A1	-1.45304	-2.90228	0.203401	-4.394	-6.86048	-1.10991	-2.32847	-1.90595	-1.33766
CRABP2	-1.61506	-1.67556	-0.702621	-2.6358	-4.837	-2.22394	-1.53234	0.151033	-1.63163
CXCL12	-1.33846	-3.57004	-1.87918	-4.68023	-4.55872	-5.16486	1.74042	-2.45437	-1.51034
DCN	0.164238	-5.56966	-0.75135	-3.97433	-10.9274	-5.78533	-4.34013	-1.43259	-1.88403
FBXO5	-0.968077	-1.56535	-0.679727	-0.797791	-1.47974	-0.973753	-0.136237	-0.813723	-0.815165
FZD7	-0.770171	0.0372022	-1.26805	-6.20138	-8.93659	-2.26387	-1.23871	-0.826729	-1.57402
GPC6	0.254785	-0.643322	-1.25092	-3.46917	-4.36879	-1.12608	-3.68894	-0.601342	-0.963828
IGFBP6	-0.162871	-3.12542	-0.636522	-3.05049	-4.18405	-2.39389	-1.29553	-1.89017	-1.91835
LPAR1		-2.19669	-0.684964	-4.09199	-5.54691	-1.16506	-3.98966	-0.835291	-2.57452
LUM	-1.2271	-4.68844	-1.03049	-5.82882	-9.34431	-4.67328	-4.53929	-1.16974	-0.03357
MFAP4	-0.00250147	-1.75384	-2.75045	-3.7633	-10.4808	-3.56552	-1.7364	-1.96775	-3.43142
OLFML3	-0.708843	-2.45803	-1.02235	-4.71462	-4.32858	-2.27186	-1.14223	2.00536	-1.3612
PCOLCE	-1.11391	-1.53853	-0.263706	-5.21726	-2.463	-0.593084	-2.33481	-1.42782	-4.25151
PHGDH	-0.626601	-3.10402	-2.14387	-1.90475	-2.084	-3.08298	-1.02553	-2.05148	-2.57953
PTGFR	0.064172	-2.56568	-1.54154	-1.74821	-4.57626	-4.27749	-0.725573	-1.61026	-3.88323
PTPN13	-0.953501	-3.57247	-0.855639	-1.61828	-7.18063	-2.55773	-2.22294	0.713456	-1.75611
SH2D4A	-1.40304	-0.997982	-1.80133	-2.46251	-5.25915	-0.895496	-0.96319	0.125316	-1.08584
SLIT2	-2.51355	0.810487	-1.82115	-1.44406	-6.14154	-4.28564	-1.13152	-0.582879	-1.41801
THBS2	-0.494492	-2.75264	-0.71178	-5.84944	-3.60645	-2.26312	-1.90566	-1.79259	-1.93006
A2M	1.4965	1.50555	0.608838	0.572931	-1.35471	2.62817	2.51701	6.15258	1.57162
ADAMTS9	0.572094	4.16665	0.592815	1.23968	5.81818	2.34448	-1.68868	2.75677	0.866523
ANKRD1	0.571257	-0.989666	2.2903	1.17744	6.56161	4.48008	1.09708	2.03407	8.1071
CHD7	0.786643	1.87552	0.633472	1.35063	2.54313	1.62975	1.94954	0.128225	2.25245
FZD5	0.858793	4.37542	0.686187	0.312543	2.20221	1.02124	0.66183	1.34961	0.677402
GCH1	0.34661	1.2649	1.15432	1.20108	1.85417	1.84218	2.5852	0.691219	2.93882
HLA-F	2.70819	1.08532	0.10479	0.639722	1.83121	1.40934	3.00106	1.97746	1.13302
IFI6	4.48221	0.671095	-0.115203	2.95999	1.87306	3.01997	1.21863	4.37119	1.00994
KLHL3	1.26615	0.16967	0.667501	1.37095	3.39844	0.734964	2.56652	2.60629	-0.031423
LIPG	1.94226	2.83979	0.318375	1.94343	9.76461	3.88285	3.00589	2.82005	4.20017
OAS2	3.0298	0.669246	0.58616	2.86075	2.14127	2.45241	-0.148097	0.74934	0.713453
PTPRE	1.7591	0.859742	0.595066	1.912	6.31881	2.47966	1.05611	0.376001	0.775137
RASGRP3	3.84203	0.772512	-1.3185	1.69599	4.94973	3.98838	1.70495	2.31499	3.88072
SERPINB1	2.90984	2.27317	0.17307	0.724355	1.18599	1.09264	0.577997	1.36886	1.02548
SYNM		1.61687	0.707987	0.718746	2.63601	2.28547	1.21648	1.90672	2.61515
TAP1	1.47201	0.583942	0.409022	0.975293	1.04019	2.69857	3.0659	2.78633	2.3357
TSPAN15	0.682353	2.99609	2.32655	1.93128	10.3874	3.3272	-0.13125	1.49932	1.17474
