# Supplementary material for: Comprehensive transcriptome mining of the direct conversion of mesodermal cells
Source: Sci Rep. 2017 Sep 5;7:10427. doi: 10.1038/s41598-017-10903-z (PMC5585404; doi:10.1038/s41598-017-10903-z)
Supplement: Supplementary file 3 — Dataset 2 [file 41598_2017_10903_MOESM3_ESM.xls]

## Sheet: a
Fibroblasts to Osteoblasts
Gene symbol	Fold change
SLITRK6	-4.62794
CLDN1	-4.28565
RGS5	-3.95281
FGF7P2	-3.82401
BDKRB1	-3.76348
GREM2	-3.75217
RBMS1P1	-3.70663
SLC14A1	-3.69043
FST	-3.68749
PTHLH	-3.61336
FGF10	-3.54908
CDH6	-3.50346
ANKRD29	-3.40319
IGFBP5	-3.33227
PSAT1	-3.26978
FGF7	-3.20088
TNFSF18	-3.04926
FLRT3	-2.99454
SLC16A4	-2.92656
SLC7A11	-2.91012
PTGS2	-2.86177
PIBF1	-2.82271
COL15A1	-2.79283
SCN11A	-2.78681
CLCA2	-2.76231
MFAP4	-2.75045
AZI2	-2.72592
GPC3	-2.7244
FAM69A	-2.68738
LAMP5	-2.68698
ABCA8	-2.6623
TM4SF20	-2.65905
ENPP2	-2.65387
NAALADL2	-2.65347
FER1L6	-2.61476
PCDHB14	-2.6104
NUCB2	-2.5766
COLEC12	-2.5754
SLC16A6	-2.5745
F2RL2	-2.55805
CDH2	-2.51739
SEL1L3	-2.47975
PAMR1	-2.46482
FAM129A	-2.4636
BCKDHB	-2.45991
LIFR	-2.43116
ITGA8	-2.42673
BDKRB2	-2.42514
TMEM71	-2.41947
MKX	-2.40961
RALGPS2	-2.39788
ENTPD1	-2.39445
ELOVL2	-2.3929
TGFBI	-2.38281
IL20RB	-2.33431
LIF	-2.32424
MIR221	-2.32277
SAMD9L	-2.32037
UGCG	-2.31584
FLRT2	-2.31374
ZC3H7A	-2.30798
SEMA3A	-2.30711
FNDC1	-2.30601
CACNA2D1	-2.29376
ERO1L	-2.29212
PCDHB8	-2.27848
RFC1	-2.26667
MCFD2	-2.26429
TRIP11	-2.26275
KYNU	-2.25937
FAIM2	-2.25488
PRKG1	-2.23387
EPGN	-2.23292
VRK2	-2.23242
BMP4	-2.23216
FAM171B	-2.2262
CAB39L	-2.21567
RBMS3	-2.2122
PGM3	-2.2099
RASSF2	-2.189
EGFL6	-2.18052
MSANTD3-TMEFF1	-2.18013
ROCK1	-2.17554
TNFSF15	-2.17067
ANGPTL2	-2.15737
ISM1	-2.15593
GULP1	-2.14755
CCPG1	-2.14412
PHGDH	-2.14387
ZMYM5	-2.13983
HGF	-2.13458
HAUS6	-2.13403
CEP170	-2.1333
QSOX1	-2.12796
SCN9A	-2.12562
GALNT16	-2.12108
AK5	-2.11673
ARHGAP29	-2.11391
BDNF	-2.10547
GLYATL2	-2.09598
CHRM2	-2.08948
LTBP4	-2.07409
TERF1	-2.06713
HSP90B1	-2.06695
OXTR	-2.06393
CREB5	-2.0589
ABCA10	-2.04713
ASB5	-2.04645
SGCE	-2.02657
DNTTIP2	-2.0187
TFPI2	-2.01249
LINC01152	-2.00427
FCHO2	-2.00408
RNA5SP104	-1.99315
TOX	-1.99311
FLT1	-1.99169
HIAT1	-1.98626
SLC2A12	-1.98464
LOC344887	-1.96926
PTGES3P1	-1.96784
ST8SIA1	-1.96003
PRKAR2B	-1.95318
DYNLT3	-1.95156
KCNJ2	-1.94492
KTN1	-1.93762
SIPA1L2	-1.93267
NFIB	-1.92167
ATP2B1	-1.92112
PDCL3	-1.90673
SC5D	-1.90648
MKLN1	-1.90433
NBR1	-1.89684
MANEA	-1.89289
TNFRSF11B	-1.88914
RBBP8	-1.88854
SNRNP48	-1.888
ITGB8	-1.88481
WDR47	-1.87929
CXCL12	-1.87918
ZSWIM6	-1.87867
NAMPT	-1.87836
MID1	-1.87751
MC4R	-1.87033
ERH	-1.86684
PIK3CB	-1.86624
RGS7	-1.85939
ZFP14	-1.84883
CDC6	-1.84558
BRCC3	-1.83391
NAA50	-1.8336
MOSPD1	-1.83147
SLC4A4	-1.8292
ALDH3A2	-1.82766
SLIT2	-1.82115
KCND3	-1.8146
PARP4	-1.80681
NEK7	-1.80388
SH2D4A	-1.80133
PTGIS	-1.80087
ERO1LB	-1.7957
BICC1	-1.79522
CFB	-1.79161
GPCPD1	-1.79121
PHF3	-1.79099
SEMA6A	-1.78994
CCDC186	-1.7845
PIEZO2	-1.78441
VGLL3	-1.78372
SPON1	-1.78359
CDK11A	-1.78265
IFNAR1	-1.7779
EFR3A	-1.77748
FAM107B	-1.7748
RNY1P5	-1.7741
ZNF587B	-1.77343
PTPRK	-1.77117
EYA1	-1.77062
PRSS12	-1.76504
GHITM	-1.75362
HSPA13	-1.75303
PCM1	-1.75089
GPR133	-1.75052
EPRS	-1.74561
GJA1	-1.74447
C3orf58	-1.74304
TROVE2	-1.7416
UFL1	-1.7349
ZNF252P	-1.73463
GNAQ	-1.7295
JMJD1C	-1.72711
ST8SIA4	-1.72492
FLJ30064	-1.72429
NUDT12	-1.72418
SIX1	-1.72395
NBN	-1.71616
COMMD2	-1.71426
PLSCR4	-1.71008
XRCC4	-1.7084
PLOD2	-1.70761
PTN	-1.70652
IL6ST	-1.70479
EEA1	-1.70239
RSRC1	-1.69723
TGFBR3	-1.69522
APOL6	-1.69105
MATR3	-1.68222
PDE5A	-1.67881
NLRP10	-1.67714
LEPREL1	-1.6758
FAM135A	-1.67552
VCAM1	-1.6754
SMC4	-1.67478
SGCD	-1.67459
GLRB	-1.6731
CROT	-1.67219
NR4A2	-1.6698
VEGFA	-1.66976
SERPINE2	-1.66532
PAPPA	-1.66471
LOC101927628	-1.6643
RPL23AP53	-1.66428
AVPI1	-1.65994
MAMLD1	-1.65833
PIGK	-1.65754
ZNF654	-1.65556
ADAMTSL1	-1.65233
IL6	-1.64978
LOC646358	-1.64978
PCDHB2	-1.64535
RNF180	-1.6442
PER3	-1.64248
KCNB1	-1.64207
ZNF737	-1.63943
SLC8A1	-1.63899
SCOC	-1.63854
PCDHB10	-1.63349
PCDHB5	-1.63258
RAB30	-1.6243
OSR2	-1.62222
SEC62	-1.6195
FAM13B	-1.61477
CCDC59	-1.60913
SASS6	-1.60824
DNAJC13	-1.60759
ARRDC3	-1.60299
NID2	-1.60294
BCLAF1	-1.60169
PDIA6	-1.59972
PLEKHS1	-1.59526
LIPC	-1.59366
NSRP1	-1.59294
SECTM1	-1.58955
CASK	-1.58699
CLIP1	-1.58636
CTSL	-1.58295
KRR1	-1.58279
EIF3A	-1.58255
HSPA4L	-1.58015
SLC35G2	-1.5777
TMEM65	-1.57712
USP25	-1.57139
PVRL3	-1.57132
USP8	-1.56993
APOBEC3B	-1.56984
FAM177A1	-1.56874
SKP1P1	-1.56741
MOB4	-1.56731
SAMD9	-1.5656
RNU6-124P	-1.564
TNFSF10	-1.55838
KIF20A	-1.55431
LSAMP	-1.55397
CKAP2	-1.55331
RAD50	-1.55175
KRBOX4	-1.55011
IKBIP	-1.54885
OMD	-1.54611
ZNF675	-1.54599
STXBP6	-1.54508
NKIRAS1	-1.54291
PTGFR	-1.54154
TLK1	-1.54111
ASNS	-1.53911
SERINC1	-1.53405
ETV1	-1.53187
RNU6-968P	-1.52849
ADSS	-1.52767
EXPH5	-1.52751
TRPA1	-1.52171
TWSG1	-1.52072
DOCK1	-1.51856
IGSF10	-1.51766
STC1	-1.51728
GNPTG	-1.51716
PRRG1	-1.51607
TTLL7	-1.51523
LYSMD3	-1.51408
MARCH7	-1.51395
RFTN2	-1.51367
SNTB2	-1.51007
SLC47A1	-1.50936
LRRK2	-1.5091
NECAP1	-1.50877
LRIG1	-1.50433
PLD1	-1.50007
GOLM1	-1.49904
USP16	-1.49795
RWDD2A	-1.49769
LRRCC1	-1.49768
RN7SL751P	-1.49617
SERPINI1	-1.49311
RNU6-842P	-1.48786
SRP14	-1.48243
CBLN2	-1.47821
PSG2	-1.47555
PKN2	-1.47533
ADH1B	-1.47497
PREPL	-1.47455
FAM102B	-1.47273
GTF2E2	-1.47257
CDH13	-1.46975
PCMTD1	-1.46967
ADAM10	-1.46831
FRMD4B	-1.4665
OR10A6	-1.46465
NLGN1	-1.4607
SYT11	-1.45876
PICALM	-1.45874
DPYSL3	-1.45838
GBP4	-1.45755
FBXO48	-1.4548
E2F5	-1.45432
TENM2	-1.45378
EDIL3	-1.45286
FUCA1	-1.45272
PPP3CA	-1.45244
SENP1	-1.45125
PCSK5	-1.44548
TMEM167A	-1.44206
KIAA0196	-1.44077
ZDHHC17	-1.43717
KLHL13	-1.4369
GALNT5	-1.43636
C10orf107	-1.43291
ADH1C	-1.43261
GNG11	-1.43083
PYGO1	-1.43056
LAMTOR3	-1.42949
GPRASP2	-1.42778
MTX3	-1.42626
MLLT3	-1.42531
CACNA2D3	-1.42517
SEMA3D	-1.41932
PAQR5	-1.41895
ITGB1	-1.41588
ELF2	-1.41122
ITIH5	-1.4109
GLT8D1	-1.41048
UBLCP1	-1.40986
TARSL2	-1.40954
PYROXD1	-1.40811
TMEM232	-1.40516
ZNF260	-1.40457
ROCK2	-1.40439
MME	-1.40417
PCDHB15	-1.40402
ZNF37A	-1.40396
LYRM5	-1.40394
UEVLD	-1.40359
GPX8	-1.40227
CAMK1D	-1.40215
RGMB	-1.40003
ADRA1D	-1.39988
LMBRD2	-1.39953
TAPT1	-1.39928
TMEM123	-1.39643
MTX2	-1.39424
ERAP2	-1.39253
DKK2	-1.38973
USP47	-1.38887
ZNF845	-1.3855
PM20D2	-1.38362
HMCN1	-1.38279
LRPAP1	-1.38256
SGCB	-1.38018
HINT3	-1.37967
METTL14	-1.37958
MNS1	-1.37787
OSBPL8	-1.37743
PTPRM	-1.37653
GPR39	-1.37598
FAR2	-1.37405
LAMA3	-1.37361
RNU6-1092P	-1.37321
MYO6	-1.37291
BEND6	-1.36875
BAG2	-1.36839
PCDHB7	-1.36496
PLEKHA5	-1.36415
C6orf120	-1.36392
SSX2IP	-1.36349
IFT74	-1.36324
IFRD1	-1.36288
ZNF521	-1.3616
ARIH1	-1.36108
SCML1	-1.35866
XPO1	-1.35824
KRTAP1-5	-1.35763
USP12	-1.35678
TGFBR1	-1.35676
TOP2B	-1.35493
SUCLA2	-1.35475
EPHX1	-1.34965
HIGD1A	-1.34827
NDNF	-1.34733
RAB21	-1.34658
PLAU	-1.345
PRKCA	-1.34491
LIN7C	-1.34349
ARL6IP5	-1.34345
RGCC	-1.34217
OCLN	-1.34215
WDR26	-1.3398
UGGT2	-1.33878
SYF2	-1.33856
SLU7	-1.33761
TBC1D8B	-1.33621
GLT8D2	-1.33592
PCDHB3	-1.33498
MRPL35	-1.33382
KIAA1109	-1.33323
RNU6-943P	-1.33304
RAB8B	-1.33216
PTS	-1.33165
GCLC	-1.33073
ERGIC2	-1.32946
RN7SL162P	-1.32868
KCNJ6	-1.32863
NRIP1	-1.3281
XAF1	-1.3277
EFNA5	-1.32659
ST6GALNAC2	-1.32612
MYH10	-1.32578
EXOC6	-1.32568
PIK3C2A	-1.3248
C1orf21	-1.32266
TXNIP	-1.32171
ENPP4	-1.31895
LRRC49	-1.31877
AADAT	-1.31852
RASGRP3	-1.3185
DAPK1	-1.31801
PCDHB9	-1.31716
EMC2	-1.31636
SEL1L	-1.31487
ATP8B4	-1.31485
KIAA1524	-1.31448
CCP110	-1.31282
PDE1C	-1.31279
MGEA5	-1.31082
RABGEF1	-1.30903
ZNF780B	-1.30868
EFTUD1	-1.3084
GID8	-1.30801
ADH1A	-1.30696
SREK1IP1	-1.30695
RRP36	-1.30694
CXCL16	-1.30564
TLR3	-1.3048
TMEM56	-1.3043
KCNK2	-1.30317
PCDHB16	-1.30293
KIAA1033	-1.30252
LYPD1	-1.30225
RBAK	-1.30115
SAMD5	-1.3
TRIB3	-1.29585
GBP5	-1.29483
NPAS2	-1.29327
VAMP4	-1.29076
RNU4-2	-1.28954
TNFRSF19	-1.28862
PAPPA-AS1	-1.28815
RNU6-1157P	-1.2873
RB1CC1	-1.28569
IFT43	-1.28454
SIAE	-1.28408
DLGAP5	-1.28386
TUSC3	-1.28337
C5orf15	-1.28289
MYBL1	-1.28247
TMEM30A	-1.27918
LYRM2	-1.27917
ITGA4	-1.27909
KGFLP2	-1.27802
PDGFD	-1.27756
BOC	-1.27629
MYEF2	-1.27606
SMC2	-1.2753
TRNT1	-1.27499
ZNF528	-1.27491
ATP8B1	-1.27394
DNAJC21	-1.27364
EFNB2	-1.27305
SMC6	-1.26968
PPIG	-1.26922
MANBA	-1.26848
FZD7	-1.26805
FAM111B	-1.26662
RNMT	-1.26656
ACAP2	-1.2648
TNFSF13B	-1.26464
LAMA2	-1.2634
ZHX1	-1.26315
CASC5	-1.26202
RAB14	-1.26096
SRBD1	-1.26029
GINM1	-1.25899
WASF2	-1.25669
DZIP3	-1.25642
VWA5A	-1.25113
NR3C1	-1.25108
GPC6	-1.25092
RNU4-39P	-1.24631
IMPAD1	-1.24547
OCIAD1	-1.245
NR1D2	-1.24345
SEPP1	-1.24101
SLFN5	-1.24067
SMURF2	-1.23974
ID3	-1.23973
ZNF615	-1.23972
PLBD1	-1.23927
SLC8B1	-1.23916
CEP19	-1.23899
CASP1	-1.23856
LINC00346	-1.23774
TFPI	-1.23715
DDR2	-1.23675
MCTP2	-1.23671
ANKRD50	-1.2362
DNAJA1	-1.23434
ZFYVE16	-1.23366
AKAP11	-1.23363
ATP11C	-1.23347
HELZ	-1.23257
MBTPS2	-1.23162
ANKRD12	-1.23058
MED21	-1.23035
ZNF117	-1.22823
ADCY9	-1.22561
ANLN	-1.22541
APLP2	-1.22096
ZCRB1	-1.21868
DDX21	-1.21822
GUCY1A2	-1.2178
PSIP1	-1.21702
ROBO1	-1.21629
PRIMPOL	-1.21584
SLC35A3	-1.21457
RNU6-888P	-1.21395
GOLIM4	-1.21358
PHF21A	-1.21357
DENND4A	-1.21313
KATNAL1	-1.21293
EXOC5P1	-1.21093
CEP57	-1.20728
WSB1	-1.20656
FICD	-1.20501
CEP290	-1.20202
DDX60	-1.20144
FOXF2	-1.2012
TSHZ2	-1.20074
METTL24	-1.20035
ZC3H13	-1.19829
ARFIP1	-1.1973
C1S	-1.19722
HSP90B3P	-1.19571
SEMA3B	-1.19519
SMPD1	-1.19372
BET1	-1.19278
TMED5	-1.19272
POLK	-1.19173
ARSK	-1.19076
GPR1	-1.19016
IGF2R	-1.18977
COQ10B	-1.18824
EIF2S2	-1.18569
SLC7A5	-1.18544
KDELC2	-1.18466
SLC6A9	-1.18236
SYDE2	-1.18219
RAPGEF6	-1.18191
ZNF624	-1.18176
SIPA1L1	-1.18
ZNF146	-1.17987
F2R	-1.17952
ZNF25	-1.17918
CNTNAP1	-1.17888
MED17	-1.17835
DDHD2	-1.17798
CTBS	-1.17784
ZNF605	-1.17671
KCTD12	-1.17669
ASF1A	-1.17596
LRRC40	-1.17545
TRIM8	-1.17499
TMEM38B	-1.17413
RPE	-1.17305
TBC1D23	-1.17287
RN7SL724P	-1.17286
FAM46A	-1.17271
DSEL	-1.17261
STAM2	-1.1724
SATB2	-1.17217
CACHD1	-1.1714
JPX	-1.17127
TAPBPL	-1.17079
MROH8	-1.16987
CNTNAP2	-1.16921
DTWD1	-1.16766
THAP6	-1.16761
GPC1	-1.16563
KIF3A	-1.16426
TMF1	-1.1642
PKP4	-1.16373
ARMC4	-1.16348
PHIP	-1.16085
LHX8	-1.15991
UPF2	-1.1579
PRKCI	-1.15783
SNX16	-1.15667
SKA2	-1.15652
IPMK	-1.15344
FAM175A	-1.15129
RASA1	-1.15089
PMAIP1	-1.15015
PRKAR1A	-1.15013
PGAP1	-1.14911
ZNF525	-1.14802
SMIM15	-1.14781
CDK1	-1.14749
TIPRL	-1.1453
C5orf28	-1.1451
CCNG1	-1.14318
ASAH1	-1.13995
PAX9	-1.13995
AGTR1	-1.13984
NUP153	-1.13827
PHACTR3	-1.13716
AIMP1	-1.13674
DNAJC25-GNG10	-1.13599
ZBTB41	-1.1349
CASC4	-1.13487
TTC21B	-1.13373
LRRC2	-1.13186
TMX1	-1.13145
GABRE	-1.13125
ATXN10	-1.12979
YEATS4	-1.12921
ZDHHC2	-1.12692
CBX5	-1.12613
LBH	-1.12521
TIMP3	-1.1252
ALG11	-1.1243
NCAM2	-1.12396
ZFAND3	-1.12378
CYP4Z2P	-1.12299
ANGPT1	-1.12173
TMEM260	-1.12141
TMEM57	-1.12003
ZYG11B	-1.11995
CENPE	-1.11901
CYBRD1	-1.11802
PDGFRA	-1.1176
SLTM	-1.11726
ELMOD2	-1.11704
DHX40	-1.11636
CNKSR3	-1.11604
STX17	-1.11584
USP15	-1.11476
PDLIM5	-1.11309
ZNF449	-1.11286
RARRES3	-1.11268
DPY19L2P2	-1.11129
ARPC1B	-1.11108
TNKS	-1.10976
KPRP	-1.10965
NUFIP1	-1.10954
MSL3P1	-1.10876
CYP2U1	-1.10832
C2orf43	-1.10794
SPOPL	-1.10665
ITGA2	-1.1066
RNF6	-1.1065
C12orf29	-1.10568
NCK1	-1.10555
GRIA3	-1.10281
LYRM7	-1.10213
CHMP2B	-1.10159
ADHFE1	-1.10059
RAB2A	-1.10035
CCDC146	-1.09963
COLEC10	-1.09893
ABCD3	-1.09885
RNF170	-1.09682
ZNF248	-1.09664
UGP2	-1.09633
PIK3CA	-1.09559
ARHGEF2	-1.09544
DCAF17	-1.09444
TARS	-1.09309
MMP16	-1.093
PID1	-1.09274
BTBD8	-1.09249
DPF2	-1.09213
RCBTB2	-1.09175
PSG1	-1.09152
LCA5L	-1.09086
ALDH2	-1.09077
ZNF804A	-1.09075
VCAN	-1.09008
NOVA1	-1.08875
SACM1L	-1.0876
SPCS3	-1.0873
KIF11	-1.08726
RARS2	-1.08653
ANKRA2	-1.08628
USP46	-1.0861
PHKB	-1.08593
IFIT1	-1.08563
TMEM47	-1.08437
WNT2B	-1.08417
ARID4A	-1.08401
AMOT	-1.08332
GCLM	-1.08314
RBMS2	-1.08271
MBOAT1	-1.08184
LAP3	-1.08142
ZNF326	-1.08135
LIMA1	-1.08129
SGMS2	-1.08065
PAM	-1.08055
GALNT7	-1.08039
CCDC148	-1.07807
ERLEC1	-1.07727
CDC40	-1.07657
C1R	-1.07482
TBK1	-1.07325
STK3	-1.07314
SAV1	-1.07303
THRB	-1.07197
ALCAM	-1.07174
TGFB2	-1.07162
IL15	-1.07158
P4HA1	-1.07076
MIS12	-1.06917
CLMP	-1.06862
ADRA2A	-1.06804
KLHDC1	-1.06702
MPV17L	-1.06678
SEPT10	-1.06571
DPF3	-1.06569
PPIL4	-1.06561
AP3S1	-1.06557
TMEM106B	-1.06429
PARPBP	-1.06426
EDEM3	-1.06403
PITPNC1	-1.06283
JMJD8	-1.06275
PTPRJ	-1.06189
CTSO	-1.06039
SMIM8	-1.0601
SYCP2	-1.05969
IQSEC1	-1.05966
IL12A	-1.05955
GPR26	-1.05916
SENP7	-1.05819
ZNF578	-1.05808
RNF24	-1.05551
ZSWIM5	-1.05542
DNTTIP1	-1.05524
JADE1	-1.05472
DNASE2	-1.05286
PLA2G4A	-1.05185
ZNF780A	-1.05141
COX7B	-1.04938
CTBP1-AS2	-1.04864
COL12A1	-1.04762
FAS	-1.04739
PPP1R12A	-1.04715
SLC35A5	-1.04713
SEC23B	-1.04691
CLIP4	-1.04641
FHL1	-1.04578
RBM23	-1.04517
NKTR	-1.04411
SCAF11	-1.04287
UXS1	-1.04278
SLC9A7	-1.0407
TNFRSF10B	-1.04046
SPTLC3	-1.03886
ZNF770	-1.03761
PLOD3	-1.03681
ECT2	-1.03562
EIF5B	-1.03495
SNORD25	-1.03422
DARS	-1.03377
INPP4A	-1.03248
SEC63	-1.03247
PTBP2	-1.03243
C9orf41	-1.0315
FAM180A	-1.03073
C14orf166	-1.03073
ADAMTS3	-1.03052
LUM	-1.03049
TAX1BP1	-1.03044
PAPOLG	-1.03036
FAM111A	-1.03024
B4GALT6	-1.03022
CTSZ	-1.02943
CIR1	-1.02935
MINPP1	-1.02914
PSD3	-1.02867
PTPLAD1	-1.02627
C21orf91	-1.02532
CRIPT	-1.02522
DST	-1.02497
PPAP2B	-1.02452
MICU2	-1.02319
TMX4	-1.0224
OLFML3	-1.02235
TNC	-1.02229
DNAJC10	-1.02184
WARS	-1.02139
RICTOR	-1.01897
TCEA1	-1.01879
COMMD8	-1.01796
KPNA6	-1.01741
ARL6IP6	-1.01655
DOK6	-1.01589
CTNNAL1	-1.01588
BTBD3	-1.01588
ARSJ	-1.01555
KDELC1	-1.01548
ATRN	-1.01547
LCA5	-1.01463
PXK	-1.01375
CREB1	-1.01362
RASA3	-1.01354
MPRIP	-1.0123
SSFA2	-1.01185
LNPEP	-1.01158
GPN3	-1.01158
MASP1	-1.01013
TMA16	-1.01008
MUT	-1.00983
ZWILCH	-1.00965
ATF6	-1.0096
STAG2	-1.00917
PEG10	-1.00906
LPCAT2	-1.00899
PRKACB	-1.00839
MXRA5	-1.00715
DISP1	-1.00697
ZNF483	-1.00588
ASPM	-1.00561
RAB23	-1.00341
WDR60	-1.00322
LZTFL1	-1.00309
RN7SKP255	-1.00303
CCDC113	-1.00232
CCDC104	-1.00231
SVIL	-1.00179
MRE11A	-1.00059
RABEP1	-0.999963
GABPA	-0.999553
KIDINS220	-0.99941
GBP2	-0.999034
LIMS1	-0.998212
TCN2	-0.998105
COL11A1	1.2816
RNA5SP337	1.28322
RN7SL197P	1.28534
RNU6-335P	1.28721
SNORD43	1.28786
C5AR2	1.28864
RNY1P8	1.2898
LINC00152	1.29033
RNA5SP177	1.29321
RNU1-13P	1.29344
AMIGO2	1.29425
RNA5SP333	1.29551
RNA5SP218	1.3002
AKR1C2	1.30419
MIR27B	1.30554
SIMC1	1.30576
RN7SL564P	1.30635
URB1	1.30875
PPME1	1.31068
SNORD36C	1.3107
SNORA7B	1.31446
MT-TD	1.31496
TRPC6	1.32039
RNA5SP193	1.32228
TNFAIP3	1.32387
SCARNA6	1.32412
SNORA14B	1.32469
RNU6-466P	1.32606
OR4Q3	1.32665
RNU6-422P	1.32862
GLIS3	1.32924
RN7SKP173	1.33263
RNU6-713P	1.33728
MT-TG	1.33866
SNORD83B	1.33878
GPR89A	1.33882
RNA5SP382	1.33889
PRDM1	1.33943
RNU6-564P	1.33955
MRPS12	1.34
EBP	1.34034
SNORD114-26	1.35094
MTMR10	1.35113
RPL22L1	1.35123
RNVU1-19	1.35136
SNORA33	1.35173
TAS2R39	1.35386
COL4A2	1.35465
RNVU1-10	1.35496
GCNT1	1.35535
MT1L	1.35605
MT-TY	1.35646
RNU6-875P	1.35766
STARD4	1.35957
ZCCHC5	1.36011
ABCA13	1.3611
RN7SL254P	1.36154
UGT2B17	1.36234
SNORD51	1.36336
DTX1	1.36357
RNA5SP318	1.36687
RN7SL166P	1.3677
RNU6-1126P	1.37214
SNORD104	1.37779
RPL21P44	1.38071
HAL	1.38117
OR4N3P	1.38264
RN7SL296P	1.38298
SAA2-SAA4	1.38451
RASL10B	1.3855
MT1F	1.38711
MIR7641-2	1.38727
RNA5SP92	1.39065
HIST1H2BL	1.39337
RN7SKP55	1.39389
RPL7P6	1.3942
RNU6-1124P	1.3977
LMOD1	1.40007
RNA5SP354	1.40147
IFI30	1.40301
NT5DC2	1.40523
RPL7L1P5	1.40593
RNA5SP339	1.40696
PDPN	1.40886
LOC100131826	1.41326
SNORD31	1.41385
RNA5SP164	1.41504
SNORA62	1.41517
CMAHP	1.41671
MT-TM	1.42223
AMPD3	1.42273
LIMD1-AS1	1.42781
RARB	1.42812
RNU6-971P	1.43072
JAG1	1.43097
EXOSC4	1.43175
NRCAM	1.43384
RNU1-91P	1.43428
CCND3	1.43639
FABP5	1.43787
SAA2	1.43881
SND1-IT1	1.44243
RN7SL546P	1.44253
RNU6-726P	1.4427
FSTL3	1.44325
SNORD4A	1.44542
SNORD80	1.4458
SNORD63	1.44653
SNORA31	1.44722
RPS12P23	1.45116
RNU6-656P	1.45151
RNU6-509P	1.45332
RN7SL182P	1.45642
DIO2	1.45714
SNORD1C	1.45819
RN7SL810P	1.45858
TMEM132B	1.46084
RNU4ATAC11P	1.46838
RPL26	1.4691
SNORD60	1.47094
RGS4	1.47182
SNORD116-29	1.47222
SNORA73A	1.47342
RNU4-1	1.47386
RNU6-868P	1.47449
KCNE4	1.47517
RNU6-1144P	1.47792
SNORD116-27	1.47835
SNORD26	1.49801
RNU4-25P	1.49989
EDNRA	1.50044
SRGN	1.50282
ZBTB16	1.50821
SNORA55	1.50916
SCARNA10	1.51274
KIAA1549L	1.51411
CNN1	1.51619
RNY4P13	1.51695
AHCY	1.52193
ANK3	1.52321
RNA5SP403	1.52379
RN7SL674P	1.52838
SNORD38B	1.5284
RNU2-53P	1.53449
PLXDC1	1.54335
TGFB3	1.54526
SNORD22	1.55351
RNVU1-2	1.5559
RNA5SP374	1.55947
RNU6-924P	1.56432
BBOX1	1.56575
RNA5SP450	1.5687
LOC102724208	1.56997
FMOD	1.57353
RNA5SP366	1.57726
RN7SKP80	1.58376
SCARNA12	1.58544
MIR145	1.58577
DSP	1.58802
SNORD116-1	1.5904
SNRPA1	1.59121
SNORD27	1.59623
SNORD116-13	1.59652
MCAM	1.59722
RNU6-1158P	1.59766
FBXO32	1.60297
CYP39A1	1.60798
RNU6-593P	1.6083
RNU6-818P	1.60912
DCTN3	1.6098
PMEPA1	1.60996
RSPO3	1.61482
AQP1	1.61909
TMEM2	1.62154
NOTCH3	1.62409
SNORD81	1.62411
RNA5SP405	1.62896
SNORD36B	1.63437
SNORA48	1.63605
WFDC1	1.64014
SNORD48	1.64236
RANBP17	1.64565
SNORA71B	1.65011
RNU6-853P	1.65093
LDHAL6CP	1.65742
TERC	1.66232
SNORD13P3	1.66338
SLC38A3	1.67089
CYP19A1	1.67406
RNA5SP181	1.67567
KCTD4	1.67725
RNASE2	1.67821
RNU6-242P	1.68016
TET1	1.68052
RNU5E-9P	1.68575
SNORD116-25	1.69097
SNORD42A	1.69436
SNORD116-19	1.70366
CXCL13	1.70678
SNORD116-11	1.71121
SPHK1	1.71418
FAM60A	1.72558
ABCC3	1.72631
AKR1B10	1.72788
RN7SL304P	1.73218
SNORD14C	1.73428
FGD4	1.73844
GUCY1A3	1.74175
SLC38A4	1.7428
POU5F1P4	1.74437
SNORA41	1.74555
RNA5SP276	1.75153
SNORD28	1.75283
RN7SL130P	1.76095
RN7SL398P	1.76143
RNU6-639P	1.76734
RNU6-958P	1.77026
RNY4P7	1.77236
RMRP	1.77366
WNT2	1.77666
SNORD45A	1.78619
RGS16	1.79968
SNORD116-3	1.80046
PIP	1.80067
HIVEP3	1.80677
ENPEP	1.8088
SNORD116-5	1.81167
RNU6-1283P	1.81326
RNA5SP494	1.81622
C3orf79	1.8177
SNORD116-14	1.81774
RNU6-522P	1.81839
SNORA80A	1.82529
PRICKLE2	1.83081
SNORA9	1.83167
IL32	1.83313
SNORD42B	1.8357
CPA4	1.83876
SNORA1	1.84041
SNORD29	1.85825
CXCL8	1.85849
PDE2A	1.86188
ITGA10	1.86875
RNU7-35P	1.86901
RNU5B-1	1.87571
VTRNA1-2	1.87639
SCARNA4	1.8771
RNU6-942P	1.87779
RNA5SP198	1.87816
MEDAG	1.88292
GFPT2	1.88744
RN7SL300P	1.88951
GPX3	1.90196
TPD52L1	1.90234
HECW1-IT1	1.90376
MT1M	1.91519
SNORD76	1.92784
SPP1	1.9311
SNORD24	1.93277
SNORD75	1.93289
SNORA49	1.94417
LOC100133106	1.94634
RN7SL615P	1.9529
ART3	1.95543
SNORA24	1.95744
GNLY	1.96376
SNORA64	1.96484
SNORD116-15	1.96563
PPARGC1A	1.97019
SNORD116-8	1.97244
SNORA52	1.97986
MYO1E	1.9832
C10orf10	1.98526
CLDN11	1.98706
MIR21	1.99011
DCLK1	1.99042
HIST1H3I	1.99282
SNORD15B	1.99534
FAM20A	2.00022
SNORD116-23	2.00162
RN7SKP245	2.00294
SNORD116-6	2.00642
MT-TN	2.00662
ACTA2	2.00711
RN7SL478P	2.02193
SNORD116-20	2.02443
SNORA45B	2.03291
PLEK	2.03445
IL12RB2	2.03739
FIGF	2.03986
TSTD3	2.05138
VTRNA1-3	2.05469
SNORA4	2.06059
SNORA22	2.06361
GPR18	2.06403
SNORA20	2.06427
VN1R4	2.08567
RNU1-67P	2.10609
SNORA65	2.11895
RN7SL480P	2.12563
RN7SL125P	2.15058
NREP	2.16053
SCARNA1	2.16202
RN7SL769P	2.17892
SNORA74A	2.18168
SNORD12C	2.18743
LINC00312	2.18924
EDNRB	2.20235
RN7SL147P	2.20978
RNA5SP192	2.21719
ADAMTS12	2.22315
GPM6B	2.22521
RNU6-893P	2.24062
ICAM1	2.26523
ANO3	2.28215
SNORA21	2.28447
ANKRD1	2.2903
RN7SL277P	2.29976
RNA5SP361	2.30252
TMEM176A	2.30697
SNORA68	2.30718
RNU1-59P	2.30897
RNU4-80P	2.31268
FHDC1	2.31845
TSPAN15	2.32655
SCUBE3	2.33359
SNORA71D	2.34054
NOX4	2.34272
KIAA0040	2.34662
RNA5SP52	2.38003
SNORD116-21	2.38323
MEGF10	2.4024
SNORA71C	2.40312
SNORD46	2.40805
SNORD116-26	2.42775
CORIN	2.4325
TES	2.43767
SNORD13	2.43826
ENPP1	2.46229
STAT4	2.50681
MYOCD	2.51845
LOC151760	2.51977
SNORD15A	2.5408
RPPH1	2.54087
APOD	2.54811
ZP4	2.59807
RNU1-11P	2.5987
RNU5E-1	2.60529
SNORA71A	2.60554
RNA5SP332	2.60779
RNA5SP493	2.62182
RNA5SP132	2.62783
NDP	2.64457
SLC43A3	2.67696
COL10A1	2.6863
CPM	2.69904
RNA5SP19	2.70101
SNORA37	2.71722
RNU5A-1	2.7612
SNORD82	2.78072
SNORA23	2.80685
SNORD116-24	2.80832
RNA5SP353	2.81146
SNORA38B	2.82285
S100A8	2.85935
FMO1	2.87949
LMCD1	2.88359
SNORD57	2.95996
SNORA45A	2.99696
RNU1-89P	3.00833
RNVU1-18	3.02503
TIMP4	3.02743
RNU2-2P	3.04245
RNU2-1	3.04274
HAO2	3.07683
ALPL	3.11146
RNA5SP55	3.1857
FKBP5	3.21215
RN7SL253P	3.22013
POU5F1P3	3.30353
CLIC6	3.31439
RNA5SP443	3.34634
RNA5SP191	3.4373
SAA1	3.51821
HPGD	3.54015
OLFM2	3.5408
ALOX5AP	3.54262
RNA5SP473	3.56119
HCK	3.63794
RNA5SP308	3.69384
RNU4ATAC	3.7543
TSPAN18	3.80925
LIPH	3.85734
IBSP	4.12392
POU5F1	4.19091
RNU5A-8P	4.27443
VTRNA1-1	4.27709
RNA5SP85	4.53598
POU5F1B	4.66753
PLAC8	4.93429
RNA5SP242	5.34632
ACTG2	5.46892
MMP13	6.56546

## Sheet: b
Fibroblasts to Multilineage Blood progenitors
Gene symbol	Fold change
HAS2	-6.67513
MMP3	-6.40614
ENPP2	-6.34194
POSTN	-5.63749
DCN	-5.56966
GLIPR1	-5.14991
ELTD1	-4.87436
PRRX1	-4.84914
AK5	-4.73147
CCDC80	-4.71465
LUM	-4.68844
COL6A3	-4.59903
FAM180A	-4.47273
IL13RA2	-4.45387
CAV1	-4.36531
EFEMP1	-4.31682
BCAT1	-4.29842
KITLG	-4.28816
ISLR	-4.25545
STMN2	-4.22167
MMP10	-4.22028
PXDN	-4.20607
BICC1	-4.19728
COL1A2	-4.19565
SLFN11	-4.18933
PDGFC	-4.13005
ABI3BP	-4.06525
FLNC	-3.9208
TFPI	-3.8788
CDH2	-3.86988
CLMP	-3.86664
AKR1C2	-3.83215
LOX	-3.82732
TSPAN5	-3.7941
SRGN	-3.77121
ADAM12	-3.71729
SERPINE1	-3.69787
LPXN	-3.67729
SERPINF1	-3.64975
AXL	-3.61672
INHBA	-3.61327
GPX8	-3.60546
PTPN13	-3.57247
CXCL12	-3.57004
MMP1	-3.55171
FST	-3.5321
MIR31HG	-3.51481
GREM1	-3.51136
AKR1C1	-3.5001
BGN	-3.49997
RCN3	-3.4896
CD248	-3.48877
TCF4	-3.47787
TMEM47	-3.47653
MFAP5	-3.43952
ITGA5	-3.43064
COL12A1	-3.41696
ALCAM	-3.3884
PTX3	-3.38392
PCDH18	-3.36913
NT5E	-3.33698
SLC4A4	-3.31602
DAB2	-3.31129
SEMA3A	-3.29859
PDCD1LG2	-3.27633
MALL	-3.25192
FBN1	-3.24535
ITGA2	-3.2382
CDH13	-3.21388
AKR1C6P	-3.20823
ADAMTS6	-3.18725
MET	-3.16441
GLT8D2	-3.15636
TM4SF1	-3.1476
TAGLN	-3.14369
PAMR1	-3.14347
AKR1C3	-3.14242
COL6A2	-3.13054
IGFBP6	-3.12542
DDR2	-3.12028
FLRT2	-3.10851
PHGDH	-3.10402
PEG10	-3.10226
LOXL2	-3.08501
FGF7P2	-3.08099
SLC7A11	-3.07247
FAM129A	-3.03442
LTBP2	-3.03363
KDELR3	-3.03233
CPED1	-3.03177
SEMA7A	-3.0301
AKR1C4	-3.01698
KCNK2	-3.01338
SERPINB7	-3.00008
EGFR	-2.9951
TIMP3	-2.99107
NDN	-2.99034
TNC	-2.98785
FGF7	-2.98336
PTGS1	-2.9784
PDGFRB	-2.97087
GNG11	-2.96988
CTGF	-2.96731
AKT3	-2.95512
TFPI2	-2.94474
CAMK2D	-2.9339
APBB1IP	-2.92206
COL1A1	-2.90228
RGMB	-2.89776
SGCE	-2.88518
DKK1	-2.88339
DPP4	-2.87626
FGF5	-2.87391
BDKRB1	-2.86561
RECK	-2.86314
SPRY2	-2.85459
MEDAG	-2.85426
NID2	-2.84544
EMP3	-2.83902
PTGIS	-2.82468
VEPH1	-2.82276
SLC7A1	-2.81702
LOXL3	-2.81597
DIAPH3	-2.80891
GALNT15	-2.79985
TEK	-2.79417
FBLN5	-2.79095
CYBRD1	-2.75734
FAM26E	-2.75324
THBS2	-2.75264
RBMS3	-2.74629
COL6A1	-2.73055
PTRF	-2.7281
MAN1A1	-2.71774
SAMD9	-2.71666
MAB21L1	-2.71479
BNC1	-2.71083
PI16	-2.7105
ETS1	-2.70578
STC2	-2.66334
PRSS2	-2.65825
SESTD1	-2.65573
PTGER2	-2.64764
GALNT5	-2.63686
DSE	-2.63646
NAV3	-2.63337
IL33	-2.61835
EPS8	-2.61506
CTSK	-2.60825
SLC8A1	-2.60459
CDK6	-2.60262
TMEM200A	-2.59304
NEDD4	-2.59228
PDGFRA	-2.58724
CREB3L1	-2.58508
SERPINB2	-2.57886
CAV2	-2.5765
ARSI	-2.57632
C14orf182	-2.57523
THBS1	-2.57088
PTGFR	-2.56568
DUSP1	-2.55711
PRG4	-2.55605
PRSS3P2	-2.55452
CYR61	-2.55217
SGMS2	-2.53876
ARHGAP24	-2.52542
NEGR1	-2.51449
VASN	-2.50952
ARSJ	-2.50135
SKA3	-2.50025
MOXD1	-2.4746
DCBLD2	-2.4742
DDIT4L	-2.47247
RFX8	-2.46588
RAB3B	-2.45898
OLFML3	-2.45803
SLC6A15	-2.45337
ABCC9	-2.41731
KCNJ15	-2.40697
PLOD2	-2.39122
PLAUR	-2.38957
SEC24D	-2.38486
PCGF5	-2.36073
PRSS23	-2.35945
COL10A1	-2.35506
HMCN1	-2.35267
RNU6-168P	-2.35034
DNASE1L3	-2.34128
NEXN	-2.33079
SLC1A4	-2.32934
PENK	-2.32095
DNAJB4	-2.30405
ENAH	-2.29518
IGFBP3	-2.29378
PAM	-2.28765
CXCL6	-2.28439
LIMA1	-2.26842
RGS4	-2.2654
MRGPRF	-2.25374
PAPSS2	-2.25158
TGFBI	-2.24975
S100A4	-2.24734
ITGB3	-2.24295
CASC5	-2.2366
ANGPTL2	-2.22722
GPR176	-2.22348
RNU6-272P	-2.22152
LY96	-2.21146
SERTAD2	-2.20932
FAM114A1	-2.2048
CDR1	-2.20089
KIF18A	-2.19679
LPAR1	-2.19669
FRMD6	-2.19586
TRPV2	-2.19338
ARHGAP22	-2.18643
SLC43A3	-2.18346
CARD6	-2.18256
BRCA2	-2.17549
TNFAIP6	-2.17157
FYN	-2.17079
C18orf54	-2.16426
FAM102B	-2.15733
CCIN	-2.15644
CSN2	-2.15347
TGFBR3	-2.15342
MYO10	-2.14443
S1PR1	-2.13715
CCDC88A	-2.13465
ITGBL1	-2.13354
LRRC8C	-2.12633
RNA5SP72	-2.12512
MICAL2	-2.11247
KRTAP2-3	-2.1117
ADAMTS2	-2.09226
IL6	-2.08872
SGTB	-2.08726
PTGS2	-2.08694
SKA1	-2.08636
PRKCA	-2.08262
KIF14	-2.08035
DSG1	-2.08032
ARSK	-2.07888
METRNL	-2.07368
TMEM98	-2.0736
KGFLP2	-2.07321
CCBE1	-2.06921
KIF23	-2.06664
FAM101B	-2.0648
DIAPH2	-2.06047
SMTN	-2.06018
FAP	-2.05854
ASPM	-2.05443
SYNC	-2.05419
COMP	-2.0494
MMP14	-2.04787
MBOAT2	-2.0477
VIM	-2.04584
IGFBP4	-2.04572
DCK	-2.03578
FCRLA	-2.03358
MYADM	-2.03228
ELL2P1	-2.03203
OXTR	-2.03166
GEM	-2.02958
EHD2	-2.02502
EXT1	-2.02382
ERCC6L	-2.01935
RASA3	-2.01914
TTK	-2.01012
VCAN	-2.00709
FAM198B	-2.00648
CEP128	-2.00544
PODXL	-2.00286
COL3A1	-2.00006
COL5A1	-1.99692
SMURF2	-1.98327
CENPI	-1.9815
STAMBPL1	-1.98119
PTPN22	-1.97947
KIAA1549L	-1.97825
VTN	-1.97538
C12orf75	-1.97534
NAGK	-1.97215
RNU6-1117P	-1.96865
PLSCR4	-1.96185
CD68	-1.96097
NUCB2	-1.9581
SYNJ2	-1.95601
CREB3L2	-1.95426
S100A16	-1.95391
HS3ST3A1	-1.95085
MASP1	-1.94935
VEGFC	-1.94808
NDC80	-1.94682
TBC1D8B	-1.94364
DUSP10	-1.94276
TMEM119	-1.94217
SACS	-1.9411
RBPMS	-1.93712
SPC25	-1.93314
GREM2	-1.9304
ANLN	-1.93036
RPSAP52	-1.92114
GFPT2	-1.91277
CLGN	-1.9049
CPNE8	-1.90142
ELK3	-1.89953
TPST1	-1.89104
SPG20	-1.88907
CXCL1	-1.88801
SGOL2	-1.88433
SYNE1	-1.87962
AOX1	-1.87773
CENPK	-1.87368
SH3BGRL	-1.87259
SHCBP1	-1.86379
WIPF1	-1.86199
DSEL	-1.86124
CTHRC1	-1.86107
FLJ90680	-1.85986
COL2A1	-1.85885
HIVEP2	-1.85564
GJC1	-1.85149
CENPF	-1.84681
CDCA2	-1.84595
RBL1	-1.84553
ETS2	-1.84175
GALNT12	-1.84168
LHFP	-1.83831
PSG2	-1.8368
FXYD5	-1.83231
ARHGAP29	-1.83093
SFRP4	-1.8258
DOK1	-1.82086
MMP16	-1.81856
NPR3	-1.8159
MNS1	-1.81445
TNS1	-1.81363
ZEB1	-1.81197
HTRA1	-1.80565
IRS1	-1.8025
LDB2	-1.80208
RACGAP1P	-1.79985
ZBTB38	-1.79805
RNU6-113P	-1.79767
CENPN	-1.79473
DPT	-1.79311
SPDL1	-1.79062
CLDN11	-1.78779
TRIO	-1.78366
GNB4	-1.78356
MARCKS	-1.78144
RASA1	-1.78098
TGFBR2	-1.77863
KRT34	-1.77807
RFTN1	-1.77212
RN7SL386P	-1.76934
CCNA2	-1.76707
NREP	-1.76034
KIF4A	-1.75935
FAT4	-1.75906
CRYAB	-1.75393
MFAP4	-1.75384
INPP4B	-1.74872
RSU1	-1.74414
UGDH	-1.74357
UTRN	-1.74046
BUB1	-1.73496
MMP2	-1.73485
HHIP	-1.73389
PCOLCE2	-1.73328
ARHGAP11A	-1.73321
COTL1	-1.73226
RELN	-1.72157
POLE2	-1.71958
KLF6	-1.71756
SLC1A1	-1.71612
KIAA1524	-1.71392
TLR4	-1.71108
FAS	-1.71
CEP55	-1.7079
CDA	-1.70559
TMEM204	-1.70538
BDNF	-1.70186
KDELC2	-1.69886
PSD3	-1.69532
KIF4B	-1.69475
BMPR1B	-1.69197
NEIL3	-1.68886
RPS6KA2	-1.68413
PRPS1	-1.68299
FGFR1	-1.68282
WNT2	-1.67921
CRABP2	-1.67556
TIMP2	-1.67433
IL1R1	-1.66566
KIF20B	-1.6648
MYBL1	-1.66444
SNX9	-1.66215
GLI3	-1.66064
E2F7	-1.66055
MAGI3	-1.66011
KATNAL1	-1.66007
LARP6	-1.65974
EDIL3	-1.65284
CAPN2	-1.64882
APOL3	-1.6473
ARHGAP31	-1.64624
RALB	-1.64215
RGS10	-1.64211
FAM171B	-1.64039
LPCAT2	-1.63795
UBL3	-1.63704
KIF2C	-1.63551
GPSM2	-1.63285
NCAPH	-1.62972
BRIP1	-1.62908
EBF1	-1.62849
ELL2	-1.62327
PRSS3	-1.62273
IL7R	-1.62173
MAP1A	-1.62028
CCDC18	-1.61517
CORO1C	-1.61419
HELLS	-1.61202
EPB41L3	-1.61164
GAS2L3	-1.61125
PRR5L	-1.6102
ANKRD13A	-1.6088
CENPW	-1.60657
CENPO	-1.60653
ZWILCH	-1.6056
PAQR5	-1.60512
CRYBG3	-1.60459
MAGED4	-1.60409
HMOX1	-1.60226
EBF2	-1.5994
ALDH1L2	-1.5993
NUF2	-1.59926
ESCO2	-1.59699
CENPE	-1.59642
HYLS1	-1.59437
LOC100128816	-1.58793
KIFC1	-1.58542
WNT5B	-1.58506
RNA5SP385	-1.58501
ESM1	-1.58083
TLDC1	-1.57618
FILIP1L	-1.57607
CPEB1	-1.57583
BNC2	-1.57422
ANXA5	-1.57343
SYTL3	-1.5732
PARPBP	-1.56986
FAM57A	-1.5698
ABCC4	-1.5685
EDNRA	-1.56613
FBXO5	-1.56535
TRPC4	-1.56419
CKAP2L	-1.56323
SCN9A	-1.56272
SRGAP1	-1.56246
GALNT10	-1.56112
GABBR2	-1.55849
APPL2	-1.55839
PSAT1	-1.55614
RNU6-367P	-1.55512
RNU6-921P	-1.55288
DDX60L	-1.5507
OLFML2B	-1.54982
EPHB1	-1.548
THBD	-1.54704
FUT8	-1.54509
OR52W1	-1.54314
CEP170	-1.54011
PCOLCE	-1.53853
LDOC1	-1.53612
STIL	-1.53528
TBX5	-1.53214
WDHD1	-1.53005
SPARC	-1.52669
DAW1	-1.52478
GAS6	-1.52478
ERLIN1	-1.52455
CDKN2C	-1.52348
PHLDB2	-1.52301
RNU6-278P	-1.51819
TRIM59	-1.5177
UBE2L6	-1.51665
MELK	-1.51552
ENPP1	-1.51495
LRP1	-1.51444
ATOH8	-1.51412
TRIP13	-1.51113
ANG	-1.5064
PRPS1L1	-1.49987
SNAI1	-1.49549
TNFRSF11B	-1.495
RN7SL441P	-1.49461
TRAM2	-1.49209
TPX2	-1.49171
KANK1	-1.49024
KIF15	-1.48834
SSR3	-1.48686
RNU6-439P	-1.48554
SMOX	-1.48389
ANKS6	-1.48021
HTR2A	-1.4798
RACGAP1	-1.47921
FLJ45950	-1.47522
GLRX	-1.47392
MMP12	-1.46644
IL20RB	-1.46639
CKAP4	-1.46524
ATP2B4	-1.46438
GBE1	-1.46431
SCFD2	-1.46373
REXO2	-1.46214
RNA5SP508	-1.46209
DDIAS	-1.45794
FKBP7	-1.45728
KIAA1715	-1.45378
SEPT11	-1.45237
SFTPD	-1.45183
PLK1	-1.44914
PTPN14	-1.44592
DKKL1	-1.44452
RNA5SP333	-1.44117
FMNL3	-1.44006
MPP4	-1.44
SFRP2	-1.43925
FBLN2	-1.4391
CEP57L1	-1.439
MLC1	-1.43584
CD59	-1.43574
RNU5F-7P	-1.43541
MIR155HG	-1.43484
ARMCX1	-1.43484
SGOL1	-1.43407
CDK1	-1.43392
FANCI	-1.43226
DZIP1	-1.43101
ERGIC1	-1.43046
ENG	-1.42962
AEBP1	-1.42856
RTTN	-1.42233
RAD51AP1	-1.4203
ARHGAP40	-1.41621
NEK2	-1.41331
DOCK7	-1.41168
C5orf34	-1.41089
LGALS1	-1.41015
IKBIP	-1.4101
ASNS	-1.41008
PGRMC1	-1.40901
JUN	-1.4088
CCDC15	-1.40842
HJURP	-1.40706
DLGAP5	-1.40438
ATAD2	-1.40373
COL4A3	-1.40345
CDCA7L	-1.39918
ASPH	-1.39805
CLIC4	-1.39759
MORC4	-1.39408
ARHGAP11B	-1.39388
UBE2E2	-1.39197
PRDM5	-1.39166
STAG1	-1.38912
ANKH	-1.38814
IL7	-1.38772
TMOD2	-1.38724
MLKL	-1.3865
PLK4	-1.38579
STX2	-1.38511
DDAH1	-1.38466
OXCT1	-1.38218
TBC1D23	-1.38181
KCNMA1	-1.38115
SRPX2	-1.37941
RNU6-934P	-1.37833
PALLD	-1.37815
LRRC49	-1.37718
CAPG	-1.37668
CDC25C	-1.37455
HS3ST3B1	-1.37271
FSCN1	-1.37153
GLCE	-1.3713
AADAC	-1.37061
EFEMP2	-1.36867
SLC25A24	-1.36728
SPOCD1	-1.36618
PDE4DIP	-1.36534
PCYOX1	-1.36481
SLC25A43	-1.36267
ZFP42	-1.36207
GLIPR2	-1.35926
MIPOL1	-1.35842
MANBA	-1.35354
ID2	-1.35205
PGM3	-1.35203
GALNT1	-1.35011
ATP8B1	-1.34983
DIEXF	-1.34788
TGFB1I1	-1.34695
SLC39A6	-1.34638
MXRA8	-1.34625
FHOD3	-1.34486
NFIX	-1.34325
UBASH3B	-1.34319
SH3D19	-1.34171
ZC4H2	-1.34098
TMSB10	-1.34071
CRISPLD2	-1.34043
GLRXP3	-1.3399
ADAMTSL1	-1.33989
RAD51	-1.3388
ABLIM3	-1.33847
CLEC2B	-1.33829
SOAT1	-1.33606
NCAPG2	-1.33604
LHFPL2	-1.3351
MARCH4	-1.3327
EPG5	-1.33052
CENPL	-1.3305
TTC8	-1.32923
LIMS3L	-1.32854
PKIA	-1.32703
COL15A1	-1.32663
CFL2	-1.32574
CCDC109B	-1.32502
FKBP14	-1.32119
IER3	-1.31993
ITGA4	-1.31925
TMEM117	-1.31817
MMS22L	-1.3174
POPDC3	-1.31725
IRF6	1.30355
MUC4	1.3052
GLCCI1	1.30717
UGT1A1	1.30815
KIAA1549	1.3091
ARHGEF5	1.31047
EPB41L1	1.31083
PLEKHB2	1.31205
C5orf30	1.31292
AMY2B	1.31446
SPRR2A	1.3154
SAT1	1.31635
SCARNA17	1.31663
RAB25	1.32091
SNORA24	1.32103
PFKFB3	1.32324
GPNMB	1.3249
SPOCK1	1.32747
SNORD116-13	1.32891
STX17	1.33002
SOS1	1.33023
TMEM40	1.33118
PTGER3	1.33206
PPAP2C	1.33273
MYO5C	1.33475
KIAA1958	1.33476
RNU6-466P	1.33512
LDLRAD3	1.3359
SNORD116-16	1.33652
VCAM1	1.33719
ZAK	1.33805
ZNF217	1.3401
SLC16A5	1.3406
APBB2	1.34062
ERMP1	1.34066
C2CD4A	1.3419
RBP1	1.34452
NACC2	1.3467
SSH2	1.34753
KCNK1	1.34846
KRT18P59	1.35063
HELZ	1.35091
FNBP1L	1.35205
CACHD1	1.35511
EML2	1.35821
MMP15	1.36039
S100A12	1.36096
ICA1	1.36414
FAM153B	1.36455
TP53	1.36502
LRRTM3	1.36694
CASP10	1.3702
ZNF160	1.37183
C1RL	1.37189
ERAP1	1.37477
SPSB4	1.37479
SGCG	1.37632
SEMA3B	1.37749
STAT2	1.3776
CXCR4	1.37762
ADAMTS14	1.37779
LIX1	1.37784
HAS3	1.37796
ST14	1.37845
MGAT4A	1.37881
ZNF320	1.38192
SLC6A6	1.38336
LPIN1	1.38486
SNORD14E	1.38718
ACO2	1.38739
TSPAN14	1.38765
TOM1L1	1.38867
OGDHL	1.39092
KRT23	1.39211
SERPINE2	1.39376
GLDC	1.3947
SNORD5	1.39627
PP7080	1.39836
LAMB3	1.39944
FGD4	1.39944
PARP14	1.40032
HMBOX1	1.40245
PPP2R2B	1.40421
OCIAD2	1.40426
SNORD116-22	1.40437
SNORD8	1.40593
PTBP3	1.40783
LUC7L3	1.40892
AVIL	1.41466
LINC00665	1.41489
AGRN	1.4166
KLF5	1.41661
TSHZ2	1.41665
ENGASE	1.41669
ZNF154	1.41733
CRY1	1.41857
ANO2	1.42077
ANKRD18A	1.4251
PDK3	1.42523
SH3D21	1.42533
RHBDD2	1.42545
NIPSNAP1	1.42701
SLC7A8	1.42711
LSR	1.42872
PIP4K2C	1.43049
SLC9A2	1.433
ISOC1	1.43364
DUSP4	1.43564
ALOX5AP	1.43593
GK	1.43842
CDC42SE2	1.43861
PLA2R1	1.43862
HEY1	1.43965
TANC1	1.44068
CPT2	1.44101
KRT18P65	1.44142
RPL23AP53	1.44292
SNORD116-6	1.44524
RNU6-1226P	1.44749
CLK4	1.44972
MYB	1.45036
SRSF5	1.45445
LTF	1.45449
C4B	1.45552
DYNC1I1	1.45897
GTDC1	1.46216
TNFSF10	1.46254
OVCH2	1.46589
YPEL2	1.46619
IP6K2	1.4666
STRBP	1.46697
TM7SF2	1.46772
IFIT2	1.47045
AFAP1L2	1.47131
HSD17B2	1.47931
DDR1	1.47966
PPM1K	1.48608
CCDC126	1.48949
NEDD9	1.49119
GRHL1	1.49176
LANCL1	1.49197
CXorf23	1.4929
BMP2	1.49533
NR2C1	1.49921
A2M	1.50555
MPZL2	1.50961
APOL2	1.50975
ZNF608	1.51047
ALDH2	1.51644
SPRY1	1.51974
HIST1H3E	1.52134
LOXL4	1.52223
RIMKLB	1.52459
SNORA22	1.52506
COL17A1	1.52653
SNORD59B	1.5296
GSDMD	1.53019
GPM6B	1.53067
CBR4	1.53387
SCARB1	1.53415
SNORA20	1.53515
LRRN3	1.53539
SLC16A6	1.53554
MAOB	1.53682
LRRC1	1.53884
MIR21	1.54364
PILRB	1.54457
MIR24-1	1.54558
SRGAP3	1.54579
CSAD	1.5475
RAPGEF4	1.54843
PDE8B	1.54851
SPECC1	1.54857
LOC100506119	1.54865
C1QTNF6	1.55243
PSRC1	1.55259
NDP	1.55465
MIR23B	1.55487
KRT17P2	1.55572
DPYSL3	1.55625
MIR302B	1.55862
HSD17B7P2	1.55882
SOSTDC1	1.56143
THUMPD3-AS1	1.565
LPHN3	1.56618
SLC37A1	1.56685
STAT3	1.57
RAPGEF5	1.5766
SLC35F6	1.57979
ACP6	1.58176
ABCA12	1.58266
TAS2R31	1.58288
MUC1	1.58329
LACC1	1.58543
LAPTM4B	1.5862
ATP6V0A1	1.58656
MEF2C	1.58817
SNRK	1.59015
RNF144B	1.59235
FAM169A	1.59246
MAP4K3	1.59851
ERCC6	1.60117
LRBA	1.60467
NR4A3	1.60526
FEZ1	1.60671
LPHN1	1.60684
FBXW7	1.60832
PI15	1.61087
SNORD94	1.61329
PDE3A	1.61344
MLLT3	1.61407
SNORD116-18	1.61492
SYNM	1.61687
ANK3	1.61856
ENO3	1.62321
MTERF2	1.62579
FLVCR2	1.62593
NUP210	1.62717
MIR10A	1.62775
SNORD59A	1.62844
ZNF770	1.63702
ELF3	1.63919
MYBPHL	1.64101
CPA4	1.64237
PNMA2	1.64237
RHBDL2	1.64328
CMTM6	1.64349
MYO5B	1.64503
PDE11A	1.64959
JAG1	1.65009
TSPAN9	1.65094
CPM	1.6545
ANKRD6	1.65606
PLAC8	1.65657
THSD4	1.66094
USP44	1.66176
UTP15	1.66268
APBA2	1.66336
CACNB4	1.66403
NIPAL1	1.66646
IL18	1.66989
CORO2A	1.67342
SECISBP2L	1.67383
STXBP2	1.67395
SLC44A1	1.6761
PCBD1	1.67698
SHOX2	1.6825
CA11	1.68367
PLXNA2	1.68399
AQPEP	1.68676
CORO6	1.68681
IBSP	1.68752
IDH2	1.68804
IGSF3	1.68894
GSTM4	1.68937
GBA3	1.69049
PDK4	1.69229
LRRC16A	1.69313
CAMK1D	1.69485
PTPRO	1.69589
ATRNL1	1.70368
CYP4X1	1.70408
ANKEF1	1.70467
UNC13D	1.706
AZIN1	1.7074
ADRBK2	1.70963
HOOK1	1.71292
TCF7L2	1.71531
TMEM220	1.71636
ALOX15	1.71741
IGFBP5	1.72314
ECHDC2	1.72687
NPSR1	1.73823
KIF13B	1.73863
GABRA2	1.74174
OSBPL10	1.74192
SNORD116-1	1.74435
PDE1C	1.74604
PARD3	1.74656
EPHA4	1.74781
TAC3	1.74924
IGFBP7	1.75212
IL1RAP	1.75791
SLC8B1	1.76518
ELOVL7	1.76971
DCLK1	1.77048
KANK4	1.77399
HMGCS1	1.77792
JARID2	1.78111
GJD2	1.78272
HDAC9	1.78288
RNF217	1.78825
FAM160A1	1.7913
SEMA6A	1.79366
SYNPR	1.79437
SAMD5	1.79891
PLA2G4A	1.80051
HSPB3	1.80153
HIST1H1D	1.80611
SLN	1.80776
AGK	1.81036
TMEM2	1.8122
GYG2	1.81703
DHCR24	1.81791
NEFL	1.822
AFF3	1.82235
TEC	1.82303
EPB41	1.825
CHST2	1.82983
TP53INP1	1.83485
PLTP	1.83878
CAT	1.8406
SERPINB6	1.85172
THRB	1.85687
CLU	1.85875
RDH10	1.8629
IFIT3	1.86469
DTNA	1.87078
TRIB2	1.87286
GDF15	1.87301
SLC15A2	1.87358
CYYR1	1.87536
CHD7	1.87552
MCHR1	1.87729
SFN	1.88072
CYP1B1	1.88082
CYP27A1	1.8832
TMTC2	1.88762
RPS6KA5	1.88916
CP	1.89546
FABP7	1.89561
RAP2A	1.89651
C8orf4	1.89765
AP1M2	1.89875
ZDHHC2	1.91183
ST6GALNAC2	1.91242
ASPA	1.91393
SLC46A3	1.91513
KRT16	1.91579
AGL	1.9196
KLK13	1.92216
INADL	1.92419
PTPRM	1.92659
PIR	1.92757
CLSTN3	1.93212
ACSS3	1.93731
KIAA1211	1.93903
CAPN5	1.93949
BAIAP2L1	1.94256
EXPH5	1.94421
SYT4	1.94782
CD180	1.94853
NELL1	1.95832
PAX3	1.95846
HLA-DRA	1.96043
FGF12	1.96362
SNORD116-5	1.96608
FAM60A	1.96826
MXRA5P1	1.971
PLLP	1.97137
PCSK6	1.97274
AKAP5	1.97625
SLC4A11	1.97633
SNORD116-3	1.97653
CPT1A	1.97673
GLYATL2	1.97822
SLC34A2	1.97873
SIAE	1.99243
SC5D	1.99287
KRT18P28	2.00584
PECAM1	2.00909
KIAA0040	2.01034
NFE2L3	2.01613
SPINT2	2.01985
TRIM2	2.021
ZNF532	2.02339
PRICKLE1	2.02446
PIK3CG	2.02862
DLX2	2.02866
PLN	2.0375
SNORD116-8	2.04914
EGLN3	2.05018
CD83	2.0515
LSAMP	2.05349
HERC5	2.05592
PARP9	2.06001
PRKAR2B	2.0623
SLC2A1	2.0709
MYLIP	2.07403
HCK	2.07517
DHRS3	2.07624
MAP7	2.07756
NLGN4X	2.07988
PLS1	2.08068
FAM134B	2.08139
RAVER2	2.08479
PYGL	2.08774
ANK2	2.09582
KRT16P2	2.103
ALDOC	2.10619
DSG2	2.10743
AP1G2	2.10872
AKAP12	2.10978
RASSF4	2.12188
DOK6	2.12226
ABCC3	2.12291
TSTD1	2.12442
TMEM133	2.1263
KRT17	2.12967
TPD52	2.12976
SEMA5A	2.13171
WBSCR17	2.13592
JUP	2.1373
SLC10A4	2.13867
TCN1	2.14072
AKAP7	2.14385
CNTNAP3B	2.14875
ARHGEF3	2.15016
TMTC4	2.15038
MAP3K1	2.15292
TRIM22	2.15681
KIAA1598	2.16383
SNORD116-14	2.17166
SPINT1	2.17624
SLC22A5	2.17793
ACVR2A	2.1805
CRTAC1	2.18242
ITGA9	2.18988
BRINP1	2.19045
HAO2	2.19396
LIFR	2.20468
IMPA2	2.20478
RPRM	2.20923
APOL4	2.21438
GPD1L	2.22051
IL18R1	2.22206
RANBP3L	2.22596
GCA	2.22747
IFITM1	2.2336
SNORD116-20	2.23832
ARHGAP42	2.23896
S100A7	2.25292
SLC52A3	2.25426
ARHGAP15	2.25647
MSI2	2.25718
ST6GALNAC5	2.25832
NSG1	2.26342
LGALSL	2.26841
GSTM3	2.26975
CD36	2.27067
POU5F1P4	2.27292
SERPINB1	2.27317
HPCAL1	2.28375
TXNIP	2.28438
IFI44	2.28493
SERPINB4	2.28865
CA5B	2.29228
SNORD116-24	2.29302
CACNB2	2.29493
SNORD116-15	2.29518
HERC6	2.29595
SVEP1	2.29888
ECH1	2.304
POU2F3	2.30593
DLX1	2.31381
UNC5C	2.31477
LYPD6	2.31839
MIR302A	2.32497
CDH23	2.32855
L1TD1	2.33967
SLPI	2.34361
KCND3	2.34401
SLC16A4	2.34753
PPARGC1A	2.34833
TMEM139	2.34962
SNORD116-19	2.35096
PCK1	2.35407
ARHGAP28	2.35648
KRT18P11	2.36504
KLHL24	2.36534
LOC728715	2.37167
CA13	2.37212
MXRA5	2.38056
CKMT1A	2.38468
CKMT1B	2.38468
CFI	2.40364
LRRN1	2.40582
EFR3B	2.40617
ANGPT1	2.41535
SALL4	2.41566
PLCH1	2.42957
VSNL1	2.44004
RALGAPA2	2.45831
CYP24A1	2.4649
AKR1B10	2.4763
CLDN7	2.48696
AQP3	2.48742
C15orf48	2.49559
AHCYL2	2.50018
FGD6	2.50247
PLA2G2A	2.50418
TLE4	2.50538
SLC38A4	2.51561
PLEKHG1	2.52314
TMEM176B	2.52438
SYT14L	2.52512
RARB	2.54657
ADAMTS3	2.55199
HIST3H2A	2.55805
VIPR1	2.56209
CSMD1	2.56865
CXorf57	2.57951
HCP5	2.57975
CDH6	2.58127
SNAP25	2.58523
IMMP2L	2.58611
CKB	2.59138
IL1B	2.60932
ANKRA2	2.61081
PTGFRN	2.61467
NLK	2.61629
SIPA1L2	2.61672
NTRK3	2.61872
PLA2G7	2.61912
FAM216B	2.62163
AMTN	2.62519
SUSD2	2.62908
SESN3	2.65259
ASS1P11	2.6609
TMEM86A	2.67236
SEPP1	2.68318
TMEM176A	2.69114
CSGALNACT1	2.70042
PRSS12	2.71807
FLRT3	2.72107
GPC4	2.73908
ISYNA1	2.74066
RNASE1	2.74902
SERPINB13	2.74938
NKAIN2	2.75106
KRT18	2.75603
LINC00189	2.76413
TIAM1	2.76792
F13A1	2.7703
ADAMTSL3	2.79528
SNORD116-21	2.80073
ITGB8	2.80251
C10orf10	2.80636
LRCH2	2.80764
LIPG	2.83979
IDH1	2.84273
EPCAM	2.84776
DSC2	2.85064
SLC40A1	2.86003
SV2B	2.86095
FAM159B	2.87006
SULF2	2.88126
APCDD1	2.88833
BBOX1	2.89173
KIAA1456	2.89503
LINC00461	2.89719
REC8	2.91349
GPRC5A	2.92495
NGEF	2.93007
LYRM9	2.93803
LANCL3	2.94898
ROBO2	2.95009
TFAP2C	2.95535
NRGN	2.98329
GPRC5B	2.98892
TSPAN15	2.99609
OCLN	3.03802
CDH1	3.04311
CCDC3	3.06459
HSPB8	3.0723
CADPS	3.07236
SERPINB3	3.07482
RARRES3	3.07589
SPARCL1	3.0767
NEFH	3.08046
CA2	3.08237
LYN	3.09064
ASS1	3.09116
ESRP1	3.09831
MPPED2	3.10795
IFI27	3.12129
PROM1	3.14863
CA8	3.17276
MIR27B	3.18687
CPE	3.1908
ALOX5	3.1972
TISP43	3.20396
CPXM2	3.25322
FGFR2	3.2736
LIMCH1	3.27452
NRCAM	3.28312
GULP1	3.28503
SERPINI1	3.29449
EEF1A2	3.29838
APOL1	3.30027
NTF3	3.31354
RRAGD	3.32213
C2orf80	3.33665
LPPR4	3.35818
ELMOD1	3.38921
KRT8	3.4046
TRIM17	3.42961
ELMO1	3.43687
ENC1	3.51588
GCNT2	3.5317
DRD1	3.53787
PLBD1	3.55072
NEDD4L	3.55981
PAK3	3.57091
POU5F1P3	3.59537
ITPR1	3.6094
FAM84B	3.64973
HPGD	3.65798
MCTP2	3.66766
GPRIN3	3.68813
DAPK1	3.71983
SPAG17	3.76749
BAMBI	3.7872
SEMA6D	3.79603
ENTPD3	3.84813
SLC22A3	3.85765
IQGAP2	3.87188
PALMD	3.88244
GCG	3.8858
VAMP8	3.92386
SYT14	3.94661
CXADR	4.06898
ANXA3	4.11367
OAS1	4.16107
ADAMTS9	4.16665
MEGF10	4.27175
PI3	4.28518
LIPH	4.33649
S100A8	4.34898
FZD5	4.37542
POU5F1B	4.45246
IL18RAP	4.46048
SERPINB9	4.47539
TPD52L1	4.47883
KAL1	4.48092
MAL	4.50671
FAM213A	4.51035
CXCL14	4.56137
TRPC7	4.66596
CD24	4.93751
POU5F1	4.9513
EHF	5.32657
CHL1	5.48467
SLC5A7	5.83042
CRISPLD1	6.32624
MUCL1	6.37708

## Sheet: c
Fibroblasts to Endothelial Cells
Gene symbol	Fold change	Fold change	Fold change
	Li et al 2013	Morita et al 2015	Leeb et al 2017
COL3A1	-6.70385	-5.91341	-1.33881
SNAI2	-6.67246	-2.50242	-0.42465
MFAP5	-6.6698	-5.84573	-1.26274
VCAN	-6.48231	-6.92495	-2.84019
HAS2	-6.33579	-8.65953	1.97365
FNDC1	-6.21456	-0.650704	-0.951055
FZD7	-6.20138	-8.93659	-2.26387
DACT1	-6.17575	-5.08393	0.119212
TWIST1	-6.0507	-2.52984	-3.03387
DSP	-6.0348	-8.22319	-1.5817
COL11A1	-5.94609	0.529542	-4.69042
COMP	-5.88883	-7.31963	0.385433
WNT5A	-5.88706	-5.25873	1.18036
TNFAIP6	-5.88401	-3.83379	0.147485
MXRA5	-5.86154	-0.65067	-1.85964
THBS2	-5.84944	-3.60645	-2.26312
LUM	-5.82882	-9.34431	-4.67328
SULF1	-5.72022	-6.98898	-2.55551
S100A4	-5.66334	-3.24937	-0.612017
NAP1L3	-5.66209	-4.25478	1.20987
PRRX1	-5.64159	-8.8888	-1.15194
IGFBP3	-5.59482	-3.33919	-2.06348
FBLN5	-5.38042	-2.8397	-0.458647
CRYAB	-5.35622	-7.19665	-0.586844
FOXD1	-5.26946	-4.81119	1.03406
PCOLCE	-5.21726	-2.463	-0.593084
CLMP	-5.14082	-7.28378
HS3ST3A1	-5.13079	-6.25884	0.400045
THY1	-5.11735	-1.17406	-2.89768
SEMA3C	-5.06869	-5.90271	1.46909
LOXL1	-5.00148	-3.73813	0.0347325
VASN	-4.89188	-2.4314	0.177223
TMEM119	-4.87505	-7.77167	-1.27398
CNN1	-4.8426	-5.31804	1.23215
KCNK2	-4.77212	-5.03786	-1.56181
CD248	-4.73716	-8.59231	-0.721359
GEM	-4.72935	-5.06518	-2.64377
PITX2	-4.72155	-5.21142	-1.91227
OLFML3	-4.71462	-4.32858	-2.27186
INHBE	-4.69358	-0.59371	-1.08934
CXCL12	-4.68023	-4.55872	-5.16486
CNTN3	-4.6688	-6.82768	-2.27947
SERPINF1	-4.66264	-3.37986	-2.97763
EMX2	-4.66261	-6.98938	-2.7336
SERPINE2	-4.60363	0.245792	-2.77092
MRGPRF	-4.56593	-6.75385	-1.69641
OLFML2B	-4.51888	-1.99018	-1.36427
COL1A1	-4.394	-6.86048	-1.10991
CD24	-4.38048	-3.54953	0.408517
VGLL3	-4.37589	-3.40352	-0.623732
POSTN	-4.34107	-4.04523	1.74386
FIBIN	-4.2968	-2.71229	-3.47797
ALPK2	-4.28355	-7.70144	-2.50245
GPC4	-4.26897	-1.59084	-0.727145
COL1A2	-4.26158	-8.23981	0.0904196
ISLR	-4.15863	-7.56777	-0.314292
AMPH	-4.14962	-6.02279	-0.659365
GREM2	-4.13466	-7.22888	-0.164966
CDH11	-4.10821	-6.07852	-1.15439
EN1	-4.09902	-3.56376	0.419258
LPAR1	-4.09199	-5.54691	-1.16506
CLIC3	-4.09057	-7.34065	0.699582
DEPDC7	-4.07516	-5.11302	-0.00442312
TPD52L1	-4.05737	-0.62095	-1.67023
IRS1	-4.05338	-6.58988	-0.667262
MXRA8	-4.03977	-6.67133	1.21365
FAT1	-4.01453	-2.92349	2.08358
LOC100507165	-4.00681	-6.83882
DCN	-3.97433	-10.9274	-5.78533
PTN	-3.91958	-7.00037	-3.28938
FHOD3	-3.91854	-6.96563	1.2772
PAMR1	-3.91667	-4.3403	-0.437169
COL16A1	-3.88002	-3.63351	-2.50027
MMP3	-3.80667	-13.7915	1.76775
SOX9	-3.7935	-2.44451	0.267012
CCDC80	-3.77225	-5.83558	-0.270088
STMN2	-3.76419	-9.68202	-1.72396
MFAP4	-3.7633	-10.4808	-3.56552
ASS1	-3.76097	-6.10701	-1.34355
PRSS12	-3.71143	-6.6939	-1.26483
IL13RA2	-3.70465	-7.17786	1.15921
SYTL2	-3.67929	-7.30704	-1.50263
TEAD3	-3.66712	-3.9234	-0.12154
PNMAL1	-3.66543	-3.05186	-0.126697
EBF1	-3.62503	-3.70629	-3.34414
CPE	-3.61091	-4.60459	-0.400971
C2orf88	-3.60321	-4.62501	0.609425
PRR16	-3.59399	-5.68068	-1.11977
HSPB3	-3.58056	-9.21895	-0.266398
QPRT	-3.52613	-2.83547	0.543871
AGTR1	-3.52479	-2.97321	0.201173
CPA4	-3.52334	-2.49728	-0.369993
TNC	-3.52009	-8.12369	-1.87026
NOV	-3.51387	-4.15836	-2.25382
HSPB6	-3.49415	-2.92569	0.309014
RARRES2	-3.4873	-0.967833	-1.14273
PCDH18	-3.48273	-6.65139	-2.7307
XYLT1	-3.48199	-2.84392	-1.18389
IGF2	-3.4696	-2.2425	-2.50459
GPC6	-3.46917	-4.36879	-1.12608
MN1	-3.45238	-2.03424	-1.44758
C1R	-3.45066	-3.38744	-3.80779
SLC16A2	-3.43824	-6.11675	0.2364
ID2	-3.43517	-1.93697	-2.1709
COL8A2	-3.41477	-0.659417	-0.853731
CKB	-3.39732	-7.36021	1.2349
MKX	-3.3909	-2.74033	-5.28836
ADAMTS2	-3.38552	-5.05369	-0.763185
CSPG4	-3.38124	-4.15702	0.258676
TIMP3	-3.35953	-1.5863	-2.15149
ARRDC4	-3.35307	-2.90275	-0.13118
ADAMTS5	-3.34529	-7.92674	-1.88737
TNNT1	-3.33703	-3.44727	-0.466284
GAS1	-3.32859	-3.36768	-0.96946
RSPO3	-3.32624	-3.65897	-0.06651
FZD2	-3.29816	-3.22447	-0.740677
FOXF2	-3.29757	-1.67009	-2.0137
EFS	-3.28184	-8.40978	-1.74785
PTGER2	-3.2713	-7.59188	-2.06867
LRRN4CL	-3.22824	-4.54522	-1.24687
BMPR1A	-3.22545	-6.23071	-1.93566
EDNRA	-3.21889	-3.48387	-0.732143
KLF4	-3.20045	-1.51201	-1.79278
NDN	-3.17446	-4.19649	1.20134
PAPPA	-3.16215	-2.87116	1.28268
UST	-3.14385	-4.28073	0.591296
C1S	-3.14258	-2.19746	-0.89327
GRAMD3	-3.13921	-3.14944	1.59313
CPEB1	-3.12288	-7.03066	-0.332118
MEST	-3.1088	-3.70403	-3.45347
SGCD	-3.10513	-6.29134	-3.3275
PDZRN3	-3.10486	-3.88638	-3.21073
FLRT3	-3.07828	-3.63657	-0.878539
CSRP2	-3.06463	-2.28993	-2.97804
SERPING1	-3.06449	-1.55105	-4.85562
C11orf70	-3.05601	-5.54898	-2.37344
BDKRB1	-3.05153	-7.72427	-1.23432
IGFBP6	-3.05049	-4.18405	-2.39389
EPS8	-3.04068	-2.65979	0.32664
SYNPO2L	-3.03123	-5.09929	0.547644
BMPER	-3.02392	-5.07318	-0.213129
PLBD1	-2.98291	-3.23419	0.259402
FAM69A	-2.98065	-4.93457	-1.76391
MIR143HG	-2.97258	-4.0131
FAM19A5	-2.94272	-3.5449	0.119459
HSPA2	-2.93521	-1.60204	-2.21206
MAP9	-2.92706	-4.1287	0.819688
MAB21L1	-2.91205	-3.61743	-3.03245
HEPH	-2.90858	-2.67195	-2.96879
FMOD	-2.89141	-4.45141	-0.60454
OSR2	-2.88616	-4.46319	-5.48039
ENPP2	-2.88168	-9.77852	-4.4188
KRTAP1-5	-2.84333	-7.35086	-2.37228
TRHDE	-2.83708	-2.75533	2.15573
ARNT2	-2.81202	-2.49274	0.416328
KCNMA1	-2.78527	-4.00452	0.689197
LITAF	-2.78222	-6.51534	-0.202822
PDGFC	-2.77995	-2.94839	0.993316
ZNF239	-2.74059	-3.86305	0.337523
PCOLCE2	-2.73675	-9.58478	-2.52648
CRLF1	-2.73612	-5.21557	-0.38372
ID4	-2.73603	-7.03521	-0.326408
TMEM100	-2.7335	-3.49924	-1.0963
LOXL3	-2.72184	-3.19596	1.68917
FBLN1	-2.72109	-6.53521	-3.52124
CLGN	-2.7055	-5.31371	0.174225
PDGFRB	-2.69736	-6.08422	-0.0920635
LMCD1	-2.68424	-6.01715	-1.75752
EBF2	-2.67667	-3.21352	0.329776
CHRDL1	-2.67275	-1.95922	-1.41511
KRBOX1	-2.66985	-5.23622
JAM2	-2.65931	-2.59962	-0.189423
ELN	-2.65908	-3.01235	-0.091006
CRABP2	-2.6358	-4.837	-2.22394
PENK	-2.63024	-0.449117	-3.4534
RAB23	-2.62742	-2.5294	0.609401
NPR3	-2.62611	-3.24609	-1.05462
SAMD11	-2.62246	-2.45901	0.365725
STAMBPL1	-2.61999	-2.9422	-2.17996
OSR1	-2.61499	-4.52355	0.264443
HOXC8	-2.60364	-2.76161	-0.353231
SCUBE3	-2.55844	-5.35896	1.08137
DAAM2	-2.55539	-3.67331	-1.25923
WNT2	-2.53646	-1.55789	-1.6279
CYB5R2	-2.52679	-8.4715	-0.1779
CA12	-2.51399	-5.66116	-0.991034
LAMA1	-2.50074	-4.67811	-1.65104
DOK7	-2.49977	-2.61858	0.725005
GALNT5	-2.49696	-4.83532	0.435634
MIR100HG	-2.49619	-2.83548
STAC	-2.47826	-0.569354	-0.769783
SH2D4A	-2.46251	-5.25915	-0.895496
ZFHX4	-2.45537	-5.2759	-0.671668
FST	-2.44175	-3.93133	-0.803704
NLGN4X	-2.39562	-0.0595374	-0.977654
SIX1	-2.39281	0.621865	-1.07432
HSPB7	-2.3886	-3.41222	0.811418
HMCN1	-2.38212	-1.35547	-2.53857
PPAP2B	-2.38148	-3.10473	-2.88817
PSAT1	-2.3752	0.594911	-0.884386
AOX1	-2.37328	-4.52562	0.74143
B4GALT4	-2.37089	-3.42919	0.727047
ZNF439	-2.35586	-2.45814	-0.23074
BDNF	-2.34856	-4.41103	1.05225
EMX2OS	-2.34393	-6.80438
OLFML1	-2.34305	-3.41188	-1.11494
BEND6	-2.34137	-2.84716	-0.827002
HSPB2	-2.33201	-9.87866	-0.438252
HDDC2	-2.32851	-2.50608	-0.48236
DUSP10	-2.30827	-3.89941	0.478908
PARP8	-2.30266	-2.60042	-0.136843
MRAS	-2.29981	-3.46218	0.819058
C1QTNF2	-2.29857	-2.52546	-0.117871
TIMP4	-2.2965	-0.0848395	-1.2802
NCF2	-2.29061	-4.23386	0.524022
CCDC8	-2.27584	-5.69281	-2.47625
ADAMTS1	-2.27208	-8.33044	-4.01469
CCBE1	-2.27088	-3.48482	1.00751
VLDLR	-2.27008	-2.04159	-2.13165
CRISPLD2	-2.26571	-4.20704	0.11455
ATL1	-2.25709	-2.46215	0.859399
SDC1	-2.24763	-5.58587	1.58306
HS3ST3B1	-2.23419	-3.67762	0.529833
FGF1	-2.20365	-4.23114	0.181711
CDKN1C	-2.19791	-0.357728	-0.747905
GPR133	-2.19209	0.394647	-1.25318
TWIST2	-2.18929	-2.83566	-0.85912
MBOAT2	-2.187	-2.38068	-0.757098
FAM110B	-2.18431	-2.67831	-1.67495
AVPI1	-2.18081	-1.79208	-0.80253
THRB	-2.17882	-1.40094	-1.69403
VDR	-2.15681	-5.28958	-0.316048
ROR1	-2.12861	-0.739948	-1.25345
CDC42EP3	-2.10597	-1.76553	-1.49178
PRRX2	-2.10036	-2.49369	-1.85608
TMTC1	-2.08859	-3.64534	-0.383667
IL17RD	-2.08164	-5.26187	-0.442605
LOX	-2.07788	-5.18479	0.616734
TUFT1	-2.07354	-2.6143	1.15855
PMM1	-2.034	-2.87424	1.14138
WNT5B	-2.02398	-8.88198	1.78005
FBLN2	-2.01176	-10.3215	-4.29476
FMN2	-2.01101	-6.02465	-0.643656
PTGES	-2.00873	-2.15377	-0.898574
MLPH	-2.00486	-3.09727	0.772183
TTC39C	-2.00233	-5.77564	-2.27792
LRRC2	-1.99844	-2.98599	0.252868
ACOX2	-1.9801	-3.67251	-0.893495
CEBPD	-1.97225	-0.0664136	-1.43629
BAG2	-1.94333	-2.53896	-1.08247
LAMA2	-1.90863	-6.15555	-5.36181
PHGDH	-1.90475	-2.084	-3.08298
AK4	-1.89784	-2.87117	-0.367086
PPARG	-1.89376	0.94291	-2.14763
LMO7	-1.88631	-3.40927	0.883742
CD97	-1.88619	-4.99558	1.29014
NEFM	-1.86769	-6.8987	0.293159
TEAD1	-1.86295	-2.85841	0.378424
PSG5	-1.84206	-7.57904	0.788164
PLAC9	-1.83328	-5.5691	-2.24193
APCDD1L	-1.8327	-8.18206	0.728891
KCNS3	-1.82774	-2.57306	0.415687
DOK6	-1.8129	-3.185	0.264066
EGR1	-1.8019	-1.65006	-0.722336
TUBB2B	-1.79965	0.171295	-0.970988
IL11	-1.76575	-8.11842	0.861845
NDNF	-1.76222	-5.26785
SIX2	-1.76141	-3.00576	0.509508
NEURL1B	-1.75274	-1.24477	-1.86205
DMKN	-1.75224	-4.05579	-0.0719805
FAM20A	-1.74892	-4.19174	-2.51657
PTGFR	-1.74821	-4.57626	-4.27749
SFRP1	-1.74054	-4.51525	-1.90254
COL10A1	-1.73514	-2.60701	1.76574
STXBP6	-1.72561	-6.50695	-3.06866
SCN9A	-1.72375	-3.07696	0.100139
C12orf75	-1.69316	-3.61943	0.2533
KRTAP1-1	-1.692	-5.50775	0.450878
RCAN1	-1.67902	-1.18799	2.48011
SNTB1	-1.67819	-3.14806	-0.198156
NFIL3	-1.66814	-0.970083	-1.38044
ARSI	-1.66531	-6.39916	0.425671
FGF7	-1.66521	-6.68129	-2.60344
MGC45800	-1.66089	-3.70446	-0.206778
LARP6	-1.65952	-2.49381	0.310586
PTPN13	-1.61828	-7.18063	-2.55773
GRIA3	-1.58033	-4.19253	-1.13104
ANKRD29	-1.56242	-5.34482	-2.95138
SETBP1	-1.4807	-4.44097	-2.36864
SSX2IP	-1.47707	-4.1949	-0.86324
ARHGEF5	-1.47154	-2.50466	-0.770567
DOK5	-1.46904	-5.79913	-0.771965
SLIT2	-1.44406	-6.14154	-4.28564
GPR1	-1.42362	-2.89044	-2.15444
ITGA7	-1.37572	-5.70829	-1.97329
SLIT3	-1.36259	-6.12024	-3.3684
ACSS3	-1.3624	-5.41152	-2.02312
SEPP1	-1.35802	-3.0133	-6.03187
TMEM200B	-1.25828	-2.6601	-0.773135
CXCL14	-1.24699	-5.42854	-1.52214
LIN7A	-1.23939	-7.16298	-1.34712
NCKAP5	-1.2263	3.38473	2.46084
NHS	-1.10705	-2.58712	-1.09446
TRPC4	-1.07377	-2.77512	-0.907345
CLEC3B	-1.05141	-6.10804	-5.90733
RAB7B	-1.03851	-6.84718	-0.776496
PLEKHA4	-1.00825	-6.23693	-1.67015
MNS1	-0.9704	-2.65584	-1.88482
CPXM2	-0.903191	-6.03271	-1.12818
AKR1C1	-0.886681	-3.96881	-5.71373
APCDD1	-0.881796	-5.60165	-1.94853
LRRC17	-0.800235	2.53041	6.03119
MST4	-0.775372	-6.95088	-0.74047
TBX2	-0.664107	-5.21134	-0.829205
PITX1	-0.652759	-3.46143	-1.19869
SVEP1	-0.608535	-2.4754	-0.966402
RTN1	-0.591386	2.99331	3.20493
TCEA3	-0.559711	-4.41723	-1.40558
KRT19	-0.531386	-8.00428	-3.68167
GPR68	-0.506809	3.89608	2.70538
PTGIS	-0.436328	-6.8672	-3.57997
PCDHB14	-0.423943	4.56585	3.17607
HOPX	-0.368209	3.13099	4.79706
ALOX5AP	-0.307215	6.19118	6.01337
CPZ	-0.299491	-3.80787	-1.87574
CHN1	-0.288955	-3.73174	-2.15608
RELN	-0.27011	4.52617	5.57127
CCDC152	-0.237058	-4.8655	-3.17983
SBSN	-0.236572	-8.85169	-2.18856
DEPDC1	-0.20082	-2.45001	-1.40329
EPB41L3	-0.198487	-3.38039	-3.43835
APBA2	-0.196314	4.84348	2.34127
DNER	-0.181327	4.95835	6.38689
PRR5L	-0.17849	2.63424	3.4926
VNN1	-0.153228	7.52087	4.62911
ST3GAL6	-0.124336	6.78365	4.13469
MASP1	-0.120111	-2.88266	-1.32717
DENND2D	-0.115878	-2.49627	-2.1632
PCDHB10	-0.102489	3.2121	2.9755
RAB6B	-0.0950396	2.68621	3.27709
SAA1	-0.0617391	3.17175	7.34111
CFD	-0.0514945	-4.78523	-2.8895
IL1B	-0.0423526	3.72158	6.1514
GNA14	-0.0384719	6.15169	3.03276
GDF15	-0.0191073	6.16596	3.0298
KRT18	-0.0119767	3.61799	2.67585
SCUBE2	0	2.8569	2.42982
VIT	0	-4.48438	-1.2707
WISP2	0.00354627	-8.84303	-1.45083
COLEC10	0.0187752	5.88335	3.62764
HPGD	0.0200269	7.13062	6.6572
EPHB6	0.0294286	-3.02755	-0.920235
CD14	0.0305077	4.56832	4.08887
COL4A1	0.0305369	5.62898	3.71881
ICAM1	0.0395595	6.24465	4.43071
RUNX1T1	0.0949515	-5.1529	-1.08004
CSF2	0.13929	5.92239	6.36882
CELF2	0.144398	-6.61371	-1.07435
COL4A2	0.192432	3.76867	3.48095
TLR2	0.200901	7.09254	5.15576
LY6K	0.223965	-4.88002	-0.911015
CLDN1	0.236449	4.34552	7.2736
CPNE7	0.242738	2.65321	2.37946
GALNT1	0.275231	2.8031	3.00721
NEDD4L	0.317231	2.66496	2.81609
QPCT	0.376606	3.46644	4.23106
TMEM132A	0.393051	3.06532	2.33734
IL27RA	0.431131	2.8764	2.46135
IL1A	0.504623	5.54734	6.75235
LRRC32	0.505682	3.71178	2.95761
PEAR1	0.602496	3.31916	3.73666
SHISA3	0.654293	4.16693	3.53171
TTC29	0.685673	5.32833	4.61993
PLA2G4C	0.696672	5.5753	2.50703
SYNM	0.718746	2.63601	2.28547
SEL1L3	0.738021	5.44101	3.90109
SYNGR2	0.769407	3.08115	2.8435
TGFBR3	0.804052	-3.13052	-1.65332
SLC46A3	0.831362	3.2465	2.43636
SELENBP1	0.902888	-3.30494	-2.16995
TMEM51	0.938813	2.82949	3.0316
C2CD4B	0.944034	9.86966	2.6652
CTGF	1.01402	2.79458	3.67671
JUP	1.05308	4.45191	2.44994
GAL	1.08266	-2.51385	-2.48744
ZDHHC14	1.0845	2.57045	2.88083
SIPA1L2	1.15514	4.14231	2.74234
ANKRD1	1.17744	6.56161	4.48008
LAMP3	1.19205	6.40372	3.22333
MTSS1	1.20817	3.38939	2.86687
INHBB	1.21428	-4.26046	-2.47325
SORBS2	1.23447	4.60382	2.82905
ADAMTS9	1.23968	5.81818	2.34448
TEK	1.25049	5.72918	2.33466
NEDD9	1.27128	2.64041	2.61377
SOX4	1.27908	3.5994	2.35378
IL6	1.37398	3.1819	3.62911
F2RL1	1.41736	6.06892	2.68742
F2R	1.41897	2.81047	2.86231
CTSS	1.44001	6.51935	3.94255
CD69	1.48499	8.86489	2.66096
HPSE	1.48777	6.53051	4.37905
CCL20	1.53608	3.4508	6.50716
CLU	1.62615	3.10588	0.408899
NFKBIE	1.63236	2.01216	2.64289
PGF	1.63598	2.65864	2.24708
GPR126	1.63748	2.8672	1.78602
PIK3CG	1.64417	4.97562	2.38207
TNFRSF21	1.64634	0.751365	3.84587
DOCK6	1.64703	4.39914	2.112
IL4R	1.64796	1.91925	2.29373
CD40	1.6587	2.55237	3.10556
DNASE1L3	1.65893	8.172	0.447217
BMP6	1.66973	7.56278	3.65513
TGFBR2	1.68674	2.65343	2.43688
PTPRN2	1.69	-0.176158	3.57957
RASGRP3	1.69599	4.94973	3.98838
RHBDF2	1.69633	3.1631	2.22372
FLT4	1.70072	4.46348	0.764451
FKBP1A	1.71669	0.401826	3.3935
TNFAIP8L3	1.72047	2.6057	3.95475
PTGER4	1.72113	2.64228	2.198
EFEMP1	1.72343	6.97217	1.40876
HLA-E	1.72861	1.77533	2.2427
NTN4	1.72897	5.1459	2.66655
SAMD9L	1.73025	0.766352	2.4041
TSPAN13	1.73266	-0.664	4.65175
HECW2	1.73544	3.32776	3.88645
EHD4	1.73711	1.50169	2.52868
ECE1	1.74832	2.35566	2.84713
SEC14L1	1.7538	1.62034	3.37117
IFIH1	1.75528	3.29483	1.09668
TACSTD2	1.75603	6.05124	0.0561663
LRRC8B	1.75629	3.05367	0.74285
SHROOM2	1.75816	8.15438	2.45904
DOCK9	1.77357	2.65999	2.54313
INPP5D	1.78902	5.30944	0.608861
TAL1	1.79001	5.76165	5.37976
VASH1	1.7929	4.67118	0.942139
CYP1A1	1.80537	3.33213	0.623219
VSIG1	1.81378	6.15802	0.795843
RAPGEF4	1.83164	4.02948	0.311045
SLC16A6	1.84005	5.8903	3.47164
TDRD10	1.86997	3.77924	0.420762
FOXO1	1.90102	4.39222	0.482831
TSPAN7	1.90378	3.25934	0.313059
GPR4	1.90769	3.77622	2.37381
PTPRE	1.912	6.31881	2.47966
AFAP1L1	1.91955	4.03697	2.85598
LYN	1.92596	3.65816	3.23991
YPEL2	1.92886	3.74372	1.84071
TSPAN15	1.93128	10.3874	3.3272
LIPG	1.94343	9.76461	3.88285
SERPINB9	1.94378	6.06987	1.34606
NOTCH4	1.95586	4.48637	0.917407
INO80C	1.96315	1.33261	2.54478
SUSD5	1.9689	-0.308576	2.91491
CXCL2	1.97118	3.13539	4.5251
ITGA2	1.97792	0.559488	4.17131
BACE2	1.98559	2.77689	2.67611
FRMD4B	1.99032	2.93269	3.49585
RAMP2	1.99446	4.4446	0.57158
FAM174B	1.99658	3.85098	-0.398055
ADORA2A	2.04799	3.4344	0.853102
SMAD1	2.0496	2.76458	2.56419
FLT1	2.05695	5.4553	3.62007
TNFRSF10C	2.06743	5.12098	1.48201
DDX58	2.0721	1.3662	2.7291
ZNF521	2.10139	3.31572	0.34357
TM4SF1	2.10876	2.95121	5.41492
NRCAM	2.11175	5.71164	2.5713
TLE2	2.11724	3.22259	1.43525
RAPGEF5	2.11877	3.00532	2.54719
C1orf54	2.14775	3.05439	2.85492
CXCL10	2.15211	0.907755	3.8026
FZD4	2.15276	4.57436	1.11895
CD163L1	2.15289	1.32975	2.25903
MCAM	2.16484	2.7989	2.69217
KIAA1598	2.17555	6.13313	6.24718
PRSS3	2.1778	1.47534	2.25177
PREX2	2.18162	2.8175	0.845699
TMEM154	2.20311	1.4956	3.7921
PDGFB	2.20574	9.00512	1.57485
CUBN	2.2104	1.18742	3.10522
PKIA	2.22221	1.31336	2.80937
DCHS1	2.23385	3.83914	1.72799
FERMT3	2.2422	3.97758	1.07919
PDE2A	2.24601	8.39318	1.06773
RASIP1	2.25027	5.5703	2.47601
CASP12	2.25584	6.42275	2.71839
PIM3	2.256	2.48804	0.967043
GPR160	2.26246	2.67203	0.908292
ITGA6	2.26394	2.3114	3.80897
ABLIM1	2.2709	3.09696	0.318971
LMO2	2.29985	7.80977	1.94524
BCR	2.30888	2.48234	1.27236
MGST2	2.31773	3.12337	2.93838
KCTD12	2.33686	3.85766	2.8078
TSPAN14	2.34228	2.04164	2.51841
ABCG1	2.34477	4.75169	2.57074
GRAP	2.3506	5.79661	1.04984
RAC2	2.35145	0.427402	3.17745
IL32	2.35446	6.45313	4.18719
NFE2L3	2.35718	4.07264	3.70125
GABBR2	2.38194	2.25025	5.78882
SNRK	2.39372	2.76285	1.50361
PCDH12	2.3951	6.81384	2.77788
LOC154761	2.39851	3.23869	0.487915
IL3RA	2.41643	5.39358	0.795198
GMFG	2.42186	6.24488	5.36212
FOXF1	2.43097	2.8931	3.00135
FAM49A	2.47235	4.96543	3.7083
PELI1	2.4814	2.82508	2.53712
SCARF1	2.4913	4.45618	2.29675
TLR4	2.5087	2.60971	2.0115
ALPK3	2.51248	5.09441	0.785582
PLD1	2.51822	4.57222	2.47779
GALNT6	2.5203	0.656239	2.64035
PIK3C2B	2.52277	2.57608	0.132502
ARHGAP18	2.5294	0.912999	2.5205
LYL1	2.53479	4.06981	1.70151
DYSF	2.56242	7.89396	2.37275
SPNS2	2.57319	5.67025	0.748255
GPR143	2.58729	7.60363	2.70269
PODXL	2.59025	-1.30376	3.53272
CASP1	2.60726	2.78463	1.94042
FAM69B	2.62123	8.98127	1.41458
SH3TC1	2.62174	2.95944	0.823158
KIAA1324L	2.6229	3.51989	2.39936
TCN2	2.64397	5.80052	1.48691
SRGN	2.73811	3.45035	5.5904
CYTL1	2.74339	9.15459	5.86466
PRKCH	2.74827	5.03527	2.70426
GLCE	2.76662	1.96273	2.43224
KLHL6	2.76896	4.58807	0.672593
KCNAB1	2.7739	3.055	1.71572
ARRB1	2.79089	3.51614	0.894312
ADCY4	2.85541	2.78308	0.816995
SH2D3C	2.85914	11.2553	1.04947
OAS2	2.86075	2.14127	2.45241
LOC643733	2.86102	5.25784
JAG2	2.91287	7.37384	2.18192
DOCK4	2.91657	4.25211	3.41935
PDE4B	2.92167	2.38714	3.3627
CD34	2.9283	6.57128	1.35964
COL18A1	2.92929	2.90568	2.93498
PLXNA2	2.9309	2.45256	4.73124
IFI6	2.95999	1.87306	3.01997
FAM43A	2.96659	5.86459	1.72152
FLI1	2.97193	3.70975	2.03281
MYRIP	3.00637	2.48249	0.510396
FABP4	3.03926	7.43755	2.45007
CMTM8	3.04413	4.76115	2.18536
NRGN	3.04723	2.83007	2.13079
MAOA	3.06187	4.2688	1.94894
FSTL5	3.10362	0.635215	3.1483
STAB1	3.12673	11.1916	2.79132
SHANK3	3.13143	4.33239	2.67631
RHOJ	3.14619	8.09803	1.66384
ST6GALNAC3	3.16665	4.59883	0.688376
MMP1	3.16942	2.25373	4.43002
GDF3	3.17553	4.05706	0.288533
TSPAN18	3.21036	5.00761	0.547752
GMPR	3.21111	2.76731	0.836775
ZBTB16	3.22129	3.7776	2.19617
OAS1	3.2348	4.86329	2.42053
ZNF792	3.24046	2.7565	1.81104
ELTD1	3.28839	3.43199	4.41984
ENTPD1	3.32415	4.5556	2.55745
MFNG	3.33075	8.22384	1.32353
RASSF2	3.33965	3.64264	1.12664
HHIP	3.34173	7.63822	2.01457
SELE	3.3544	4.28635	0.5428
TM6SF1	3.35483	5.2999	4.75505
PIR	3.37006	3.63655	1.69884
DUSP6	3.37429	2.03715	4.10014
FAM107A	3.3751	5.74281	1.05697
DUSP4	3.41835	0.580689	2.48321
PREX1	3.4201	2.76461	2.78255
EPHX4	3.45161	3.71441	4.69353
TMEM163	3.48904	9.56015	5.57608
TMEM140	3.49998	2.48408	1.50909
NR5A2	3.52199	3.62776	0.862135
ANKRD55	3.53849	3.7276	0.658937
PTPRB	3.54703	6.51768	2.70233
ARHGDIB	3.55498	4.33012	6.00009
RGS3	3.57116	3.46142	2.06341
MGAT4A	3.60246	8.42172	1.99449
SDPR	3.62081	2.907	1.0921
SNCA	3.64242	2.95757	4.58936
CXCR4	3.65244	5.79414	1.12921
CARD16	3.68167	6.4976	0.996914
MLIP	3.70676	5.33803
S1PR1	3.74297	1.40792	2.41482
MYZAP	3.78614	6.13304
F11R	3.82998	6.99404	3.03064
MMP10	3.90745	3.61784	2.65941
MX1	3.93787	4.32198	4.58194
TFPI	3.94684	3.0586	1.74714
TNFSF4	3.9654	5.19877	1.5129
HSD17B2	3.96943	7.68923	1.18568
ACVRL1	3.98511	3.66918	2.91592
SOX18	4.01146	2.2248	2.48935
GATA3	4.01917	5.37026	0.530677
CXorf36	4.04485	3.51783	0.451972
TNFSF18	4.06022	5.00518	5.91938
NRARP	4.06101	2.82224	0.901081
ADAMTS18	4.07305	3.05538	0.389351
PALMD	4.13498	3.17425	0.800016
GIMAP8	4.16068	9.10786	2.67668
CLDN5	4.18258	12.2724	3.59724
EGFL7	4.20601	6.35022	4.20401
EXOC6	4.20797	3.89712	1.97842
APLN	4.28317	7.6219	2.50448
ERG	4.28828	5.91831	1.71324
CCL2	4.34117	4.8072	2.18404
DACH1	4.35704	3.46537	0.319905
MPZL2	4.36962	6.57135	2.51716
PLEKHG1	4.39219	5.60824	1.25587
LAPTM5	4.41349	6.53129	3.923
ROBO4	4.42412	7.16399	5.28039
SOX17	4.45029	6.46035	1.8168
CXCL1	4.51799	3.2074	6.49185
CXCL11	4.53767	0.697196	2.93757
GIMAP1	4.65012	9.55565	1.46818
FGD5	4.65104	5.03084	4.10891
SHE	4.68531	7.69036	1.37496
THSD7A	4.74216	5.10368	1.35476
CLEC1A	4.7511	8.74204	2.19704
TIE1	4.75307	10.5032	1.22845
C15orf54	4.8835	5.6468
EDN1	4.89134	5.84187	6.26792
SEMA3G	4.91899	4.35825	0.854179
ESAM	4.95609	8.01897	2.24853
SULT1B1	5.05365	3.32407	0.23909
EMCN	5.19568	7.35176	0.652169
CCL14	5.20868	8.13109	0.3773
HCLS1	5.32897	4.28534	2.41166
ESM1	5.33363	4.97694	5.3322
EFNA1	5.34147	3.12604	1.69255
BST2	5.45222	2.91687	2.91449
VWF	5.47358	5.59895	1.03915
CALCRL	5.48075	5.00833	4.0444
MYCT1	5.49201	8.20542	5.5651
LYVE1	5.50249	7.00849	0.849278
C8orf4	5.51694	5.11464	1.98178
ANGPT2	5.59484	12.5315	5.72884
GPR116	5.84846	9.59739	7.56196
TNFSF10	5.90827	2.68055	0.340487
FAM124B	6.20235	3.45494	0.682843
GIMAP7	6.34189	6.26788	0.569765
SOX7	6.56438	3.319	1.07663
HHEX	6.64495	7.68296	3.24931
PECAM1	6.68338	11.3354	6.13686
GIMAP2	6.76509	6.46541	2.92676
ECSCR	6.8869	7.04401	6.4526
KDR	6.91946	10.6111	3.2292
IFI27	7.11181	1.38343	6.44131
CD93	7.28636	9.9234	2.29198
ICAM2	7.45394	5.83657	2.79002
TM4SF18	7.47177	10.7313	7.28477
GIMAP6	7.689	10.0073	2.14855
GIMAP4	7.85483	10.8951	2.72778
MMRN1	7.99135	3.65819	0.480014
CDH5	8.61839	3.68469	3.6636
C10orf58		6.73949	2.34888
C12orf35		2.9863	2.34818
C13orf15		6.70885	4.77597
C13orf33		-4.8978	-0.789547
C7orf58		-4.80354	2.96842
GIMAP5		10.859	3.77246
IL8		4.41064	8.23047
LPHN2		-2.52167	-1.17244
MATN2		-3.00167	-2.33053
ODZ2		-9.43544	-1.13145
TM4SF19		5.04562	2.92555

## Sheet: d
Fibroblasts to Monocytic phagocyte
Gene symbol	fold change
LOC399942	-5.80695
CDC20	-4.95523
TOP2A	-4.56529
TK1	-4.49476
KIF20A	-4.44324
OXTR	-4.20303
Pfs2	-4.15498
TUBB3	-4.14361
FAM64A	-4.06914
CCNA2	-4.05897
PTTG3	-4.01483
SERPINE1	-3.95688
CDC45L	-3.94801
PTTG1	-3.91552
TNFRSF12A	-3.91301
AURKB	-3.85822
CDCA5	-3.84071
CEP55	-3.83569
KIFC1	-3.80369
TUBB2C	-3.76706
FLNC	-3.75562
PBK	-3.73361
TRIP13	-3.72216
ANLN	-3.69448
UAP1	-3.67888
HNRPA1L-2	-3.61912
CDCA3	-3.59156
LMNB1	-3.591
WNT5A	-3.58791
RRM2	-3.56024
LOC402221	-3.5527
BCYRN1	-3.53276
PRC1	-3.52018
PSG9	-3.5138
DLG7	-3.45612
LOC642829	-3.4533
CDCA8	-3.43609
MFAP5	-3.42493
TUBB4Q	-3.42476
CLDN11	-3.40691
TPX2	-3.35065
PDIA3P	-3.28975
CENPF	-3.28326
KRTHA4	-3.27502
CTHRC1	-3.26771
TMSL8	-3.25499
MGC16121	-3.24447
HCAP-G	-3.21545
UBE2T	-3.21367
C20orf129	-3.2022
LOC402644	-3.19131
HSPB3	-3.19125
SERPINH1	-3.19124
CSNK1G2	-3.16635
SPC24	-3.14293
F3	-3.12771
FLJ40629	-3.12213
SERPINB7	-3.11631
LOC648210	-3.11273
PRSS23	-3.08945
KIF2C	-3.08462
NUSAP1	-3.079
C20orf127	-3.07865
KRT19	-3.06432
HSPB6	-3.05925
TUBA1A	-3.03567
C22orf18	-3.03381
DKFZp762E1312	-3.03271
LOC643319	-3.02077
MYL9	-3.01482
CDC2	-2.99905
CENPM	-2.987
LOC728643	-2.97552
NES	-2.90643
BIRC5	-2.89908
SARS	-2.88775
CCNB2	-2.87854
CSRP2	-2.86823
BUB1	-2.85663
ADAMTS1	-2.85319
TAGLN	-2.82852
CPA4	-2.8279
HMGB2	-2.8246
CDT1	-2.79621
NDUFB10	-2.78771
TTK	-2.77969
PLK4	-2.77347
CDKN3	-2.77179
ASPM	-2.75933
NEK7	-2.75813
ID2	-2.75754
MTE	-2.74635
POLR2J3	-2.74105
LOC130576	-2.73175
SBDS	-2.72994
S100A3	-2.72954
LOC389674	-2.72803
TUBA6	-2.72662
CENPA	-2.71895
HMMR	-2.71846
AURKA	-2.71284
FOXM1	-2.71273
TNC	-2.71021
LOC642412	-2.69704
CBX1	-2.69528
PXDN	-2.69353
ASF1B	-2.69005
COL16A1	-2.6896
DKK1	-2.67457
LOC646163	-2.65942
KIF11	-2.65941
C10orf116	-2.65841
UBE2C	-2.62811
C16orf60	-2.62682
LOC644250	-2.62567
URB	-2.62404
MCM4	-2.61981
LOC647727	-2.61355
HMG1L1	-2.61322
SPOCD1	-2.60831
KNTC2	-2.59903
CCDC58	-2.59753
RPN2	-2.59125
LOC643287	-2.5886
MALL	-2.57994
KIAA0101	-2.57073
POLE2	-2.5522
NNMT	-2.55109
PSG5	-2.54343
FLJ20364	-2.54227
GABBR2	-2.53826
CCNF	-2.53802
LOC642019	-2.53748
LMNB2	-2.53394
KRTAP1-5	-2.52672
KRTAP2-1	-2.52667
NEXN	-2.52662
PRKCDBP	-2.5253
KIF14	-2.52132
MCTS1	-2.51778
SLIT2	-2.51355
DCI	-2.50417
FLJ90166	-2.50316
RANBP1	-2.4918
FEN1	-2.49066
ENDOGL1	-2.48046
MXRA8	-2.46738
DDAH1	-2.46612
GALNT5	-2.46324
CDC42EP3	-2.45647
FLJ13391	-2.44923
SYNC1	-2.44552
TNFRSF11B	-2.44191
NT5E	-2.43783
KDELR3	-2.43592
RBBP7	-2.43317
C12orf23	-2.43208
RNASEH2A	-2.42535
LOC134997	-2.42495
TIMP3	-2.41871
MGC2803	-2.41807
PTPLAD2	-2.41768
FSTL1	-2.41762
TYMS	-2.39703
LOC286016	-2.39566
LOC653974	-2.3848
FAM14A	-2.375
CCNB1	-2.37451
COPZ2	-2.37305
E2F2	-2.36944
LOC643516	-2.36341
LOC388610	-2.35789
FGF5	-2.35005
FLJ46309	-2.34566
CNTNAP1	-2.33894
CRIP1	-2.33743
TROAP	-2.33501
RPL7A	-2.33448
NET1	-2.33198
IGFBP5	-2.32748
TUBB6	-2.32417
GTSE1	-2.32294
ECT2	-2.32146
LOC654194	-2.31697
LOC388642	-2.31283
CENPE	-2.30973
RAD51AP1	-2.30789
SDC4	-2.30017
EHD2	-2.2974
AMY1C	-2.29339
MT1A	-2.29325
UGDH	-2.28808
LOC649426	-2.27909
RAB3B	-2.27439
WDR34	-2.27396
TXNL1	-2.26855
LOC151579	-2.2587
HIST1H4C	-2.25826
WDR51A	-2.25772
CKB	-2.25541
DIAPH3	-2.24525
LOC440732	-2.23344
PEBP1	-2.23246
TARS	-2.23203
FLJ44124	-2.23022
GMNN	-2.22839
MCM5	-2.22672
RPL29	-2.22462
LOC643997	-2.22038
LOC643674	-2.21241
TUBB2A	-2.21189
KIAA1794	-2.21043
PSMD2	-2.20179
BOP1	-2.1966
RCN3	-2.19636
NUCKS1	-2.19411
VTI1B	-2.18971
LOC441019	-2.18832
RPL23	-2.18531
TCP1	-2.18364
GNB4	-2.18254
PRRT2	-2.18191
NUAK1	-2.18151
RPL7	-2.17977
LOC284230	-2.17809
DNAJC9	-2.17536
FAM101B	-2.17346
SMC4	-2.17042
LOC404266	-2.17032
ATAD3A	-2.16448
LOC649518	-2.15876
HNRPA3	-2.15726
TAF9	-2.14771
HMGN2	-2.14338
POLQ	-2.14259
ZNF486	-2.1423
Septin7	-2.14116
SFRS10	-2.14037
HAK	-2.13991
LOC220433	-2.13933
IER3IP1	-2.13773
SFRS1	-2.13675
HN1	-2.13467
MELK	-2.12867
HSPA5	-2.12069
SCARA3	-2.11993
RPS7	-2.11927
RHOB	-2.11892
KDELC2	-2.11781
KRTAP2-4	-2.1171
LOC649708	-2.11258
OIP5	-2.10406
KIF23	-2.09785
PAQR4	-2.09759
RGMB	-2.09614
SLD5	-2.0907
K-ALPHA-1	-2.08693
RUVBL2	-2.0833
UHRF1	-2.07723
LOC644608	-2.07722
TPM1	-2.0731
MICAL2	-2.0665
KRTAP1-1	-2.06602
LOC646197	-2.06582
RGS4	-2.06557
MT2A	-2.06277
FSTL3	-2.0624
CCBE1	-2.06233
MRPL48	-2.05855
KIF4A	-2.05359
YIF1A	-2.05315
FH	-2.05277
TACC3	-2.04757
U2AF1	-2.04693
MMP3	-2.03179
SH3MD2	-2.03064
MRPL38	-2.02874
LOC641848	-2.02688
ANXA2P1	-2.01855
CD151	-2.01841
TMED2	-2.01824
GOLT1B	-2.01646
TNFSF4	-2.01479
PHF23	-2.01461
CHAF1B	-2.01003
C20orf191	-2.00848
PSMC5	-2.00835
PPIAL4	-2.00802
ACTA2	-2.00727
CTXN1	-2.00538
ARMET	-2.00294
PPARBP	-2.00285
PLP2	-1.997
MGC23909	-1.99624
GADD45B	-1.99446
NOP5	-1.99114
NEK2	-1.9907
C6orf153	-1.99015
CDCA2	-1.99005
FRMD6	-1.98701
DKFZp762I137	-1.98206
GCN1L1	-1.98075
FKSG14	-1.97873
PLAT	-1.97769
MRPL15	-1.97766
LOC388654	-1.97535
AXL	-1.97421
SSR3	-1.96893
LOC644969	-1.96758
CRIP2	-1.96248
CAV1	-1.96016
C18orf24	-1.95977
RPS26L	-1.95822
LOC645317	-1.95266
IFP38	-1.94803
PSMC3	-1.94757
NAT13	-1.94735
LOC651816	-1.94186
PDLIM1	-1.94158
C19orf10	-1.93923
MCM7	-1.93794
C14orf166	-1.9377
PSMC3IP	-1.93744
LDHB	-1.93028
LOC647000	-1.93009
MCM3	-1.92969
PTRF	-1.92355
FZD6	-1.92324
SAR1A	-1.92266
LOC645385	-1.92176
SEMA3C	-1.91959
LOC387882	-1.91911
H2AFX	-1.91398
MYO1B	-1.91365
MNAT1	-1.9114
SEMA7A	-1.91112
ASAM	-1.90897
DTL	-1.9039
CKS2	-1.89941
ZNF281	-1.89898
ALPP	-1.89698
KPNA2	-1.89197
OXCT1	-1.88947
CTGF	-1.88797
MCM2	-1.88707
TMEM106C	-1.88164
WDR54	-1.88005
WSB2	-1.8785
ACTC	-1.87837
MCM10	-1.87715
NUDT1	-1.87704
TUBB2B	-1.87435
CTPS	-1.86856
LOC644914	-1.86446
COL8A1	-1.86228
NANS	-1.86182
USP49	-1.86162
CDCA7	-1.85673
COQ3	-1.85502
LOC644560	-1.85453
RPS28	-1.85112
HIF1A	-1.85059
LMAN1	-1.84871
STXBP6	-1.84716
SLC7A5	-1.8461
HAPLN1	-1.84085
FKSG30	-1.84057
BARD1	-1.83977
LOC644392	-1.83835
PPIB	-1.83592
LOC648852	-1.82898
PTX3	-1.82732
STIL	-1.82657
CRELD2	-1.82545
KLHDC2	-1.82543
LOC645001	-1.82469
C9orf140	-1.82242
CDH2	-1.81319
GGH	-1.81306
MT1E	-1.81271
MRPL19	-1.80797
IGFBP3	-1.8074
MAP3K6	-1.80671
TAGLN2	-1.80482
NDST1	-1.80378
LOC652864	-1.80358
TRIOBP	-1.80325
SLC38A2	-1.79381
LOC652356	-1.7918
CBR3	-1.78893
LOC643949	-1.78841
MRPS7	-1.78839
TUBB	-1.78473
MRPL24	-1.78126
DUSP14	-1.77698
ALDH1A3	-1.7761
TXNDC9	-1.77526
MPHOSPH1	-1.77298
SYAP1	-1.77071
CDK2AP2	-1.7699
CKS1B	-1.76873
MRPL16	-1.76827
SNRPD1	-1.76725
PERP	-1.76263
STRAP	-1.76069
ZNF223	-1.75844
FKBP3	-1.75463
RPL21	-1.75444
NLRP8	-1.75267
MRPL41	-1.75154
ENDOG	-1.75033
MAP1B	-1.74819
HSPE1	-1.7458
HSPB1	-1.74387
LOC653377	-1.74335
PPP1R12A	-1.73362
Septin11	-1.73189
LOC641992	-1.73041
MSTO1	-1.73018
SFRS11	-1.72221
C1orf155	-1.72217
PLAC9	-1.7221
PHB2	-1.72176
LOC642525	-1.72113
EIF5A	-1.7138
TOMM40	-1.71175
LOC653147	-1.71063
PSMD8	-1.70962
SLC7A1	-1.70702
PENK	-1.705
GPKOW	-1.70349
CCT6A	-1.70242
LOC148915	-1.70218
FBN1	-1.70165
ELOVL6	-1.7016
DLD	-1.70127
SSPN	-1.69874
RHOC	-1.69718
CENPJ	-1.69403
LOC647523	-1.69324
C21orf7	-1.69245
CKAP2	-1.69099
LOC643025	-1.68844
LOC388621	-1.68827
THOC4	-1.68554
MGC14376	-1.68208
C19orf37	-1.6811
PMVK	-1.68012
NOL5A	-1.67785
C13orf3	-1.67519
FLJ13909	-1.67475
C18orf10	-1.67474
AP1S1	-1.67407
LOC646849	-1.67337
LOC644039	-1.67018
C16orf53	-1.66687
CKAP1	-1.66657
FN3KRP	-1.66561
KNS2	-1.6588
C20orf172	-1.65616
C14orf149	-1.65607
ITGA11	-1.65537
SUCLG2	-1.65516
HAS2	-1.65458
HARS2	-1.65272
LOC388275	-1.65129
C5orf28	-1.65034
LOC642502	-1.64948
FRG1	-1.64907
LOC650472	-1.64599
UCK2	-1.63786
KDELR2	-1.6372
GTF2H3	-1.63621
HNRPL	-1.63583
HNRPA1	-1.63411
CAPN2	-1.63211
C12orf48	-1.63149
HSPB8	-1.63107
LOC440927	-1.63058
DEK	-1.63055
PRKCQ	-1.63038
LRRC59	-1.62956
RAB34	-1.62652
SGOL1	-1.62623
LOC642817	-1.62526
RRAS2	-1.62364
LOC644385	-1.62192
PGAM1	-1.62152
ACAA2	-1.62102
RAD21	-1.6208
SSTR1	-1.62035
LRP11	-1.61925
ALDH1B1	-1.61796
TGFB1I1	-1.617
CRABP2	-1.61506
S100A16	-1.61463
STRA13	-1.61461
SH3GL1	-1.61329
TSTA3	-1.61037
HEBP2	-1.60998
LOC51334	-1.60903
EIF3S10	-1.60831
FLJ12118	-1.60813
FLNB	-1.60681
LOXL1	-1.60659
ARMC1	-1.60324
LOC653743	-1.60257
LOC644934	-1.60067
C14orf80	-1.599
YIF1B	-1.59782
CYCSL1	-1.59668
C17orf53	-1.59595
DKFZP686A01247	-1.59585
LOC643995	-1.59582
MIF	-1.59517
MND1	-1.59125
C14orf85	-1.58962
LOC647673	-1.58962
HNRPAB	-1.58773
FLJ13912	-1.58676
ARD1A	-1.58506
WDR18	-1.5846
MSRB3	-1.58325
PPIA	-1.5821
RPL37A	-1.58115
FLJ36070	-1.57968
CDK6	-1.57959
LOC653341	-1.57904
PAF1	-1.57787
SEC24A	-1.57643
LMNA	-1.57602
RBM7	-1.57508
KIF15	-1.57495
DC2	-1.57178
SEC61B	-1.5715
MGC24665	-1.56943
NDUFA10	-1.56895
MAD2L1	-1.56868
SC65	-1.56644
ORC6L	-1.56611
FBL	-1.56588
MCM6	-1.56583
C15orf23	-1.56534
RAXL1	-1.5641
IL7R	-1.56262
EZH2	-1.56027
LOC648638	-1.56021
FST	-1.55885
NACAP1	-1.558
LOC133619	-1.55162
LOC723972	-1.55021
SACS	-1.54763
C6orf173	-1.54525
F10	-1.54497
ATAD3B	-1.5447
Bles03	-1.54094
ANGPT1	-1.54029
RHOA	-1.53925
LGALS3	-1.53913
ASNS	-1.53811
LOC651894	-1.53707
CCT6AP1	-1.53642
RBM3	-1.53615
C19orf48	-1.53581
PIGM	-1.53451
PHF19	-1.53389
SEC24D	-1.53333
EFEMP2	-1.53245
PLK1	-1.53092
CALU	-1.52723
DECR1	-1.5248
PSMD14	-1.52478
LOC642989	-1.52455
CFL1	-1.52435
SLBP	-1.52246
TFDP1	-1.52236
GPC1	-1.51985
MTDH	-1.51912
CLEC14A	-1.5178
EXOSC8	-1.51699
ISOC2	-1.51677
CYP51A1	-1.51509
NTF3	-1.5109
LOC729603	-1.51051
KCTD15	-1.50879
PLEKHG4	-1.50865
HOXD1	-1.50844
QIL1	-1.5052
ARHGDIA	-1.505
ZC3H15	-1.50088
AVEN	-1.49973
RAN	-1.49835
TMEM4	-1.4982
POP4	-1.49737
LOC652489	-1.49627
LOC285900	-1.49595
LOC442578	-1.49571
LOC644928	-1.49404
HERC4	-1.49387
POMGNT1	-1.49337
RBM13	-1.49299
CALR	-1.49274
YIPF3	-1.49268
SNF8	-1.49115
MRGPRF	-1.4905
LOC201725	-1.48936
ETS1	-1.48607
SLC16A3	-1.48586
FDPS	-1.48549
ATP5F1	-1.4837
RAD54L	-1.48147
SPA17	-1.48105
RPS24	-1.47844
DPYSL3	-1.47789
HNRPA2B1	-1.47729
FAM36A	-1.47483
FAM98A	-1.47446
RPL23A	-1.47375
DBN1	-1.47102
MRPL28	-1.47039
HNRPLL	-1.46388
PRPS1	-1.46233
DUT	-1.46045
FLJ35801	-1.46036
ZNF264	-1.45985
LOC648314	-1.4581
RFC2	-1.45656
ARF4	-1.45655
CCT3	-1.45459
COL1A1	-1.45304
LOC653314	-1.45099
SRM	-1.44948
LOC649418	-1.44866
LOC402251	-1.44758
RABEPK	-1.44592
LOC645656	-1.44509
LOC651559	-1.44495
LOC651348	-1.44413
UCHL1	-1.44378
PGM3	-1.44349
PDLIM7	-1.44282
CRIM1	-1.44274
DDX27	-1.44178
LOC645138	-1.44176
CARHSP1	-1.44126
ADI1	-1.44072
GCAT	-1.43937
LOC643438	-1.43831
CDC25C	-1.43694
UGCG	-1.43486
HSPC138	-1.43423
GNL3L	-1.43333
DYNLRB1	-1.43259
C12orf24	-1.43129
LOC645018	-1.43076
CARS	-1.42914
ALDH1L2	-1.4288
EIF2C2	-1.42869
FLJ20534	-1.42818
CLIC4	-1.42817
NOLA2	-1.42784
GPAA1	-1.42671
CALD1	-1.42644
FHL2	-1.42627
IRXL1	-1.42619
LOC653658	-1.42547
CCT7	-1.42532
SNORD36A	-1.42369
PRIM1	-1.42342
DAP	-1.42258
CLTC	-1.42174
PDGFRA	-1.42097
GDI2	-1.42079
HDGFRP3	-1.41785
SUV39H1	-1.41717
PSG6	-1.41714
ITGB1BP1	-1.41507
BAALC	-1.41258
GNE	-1.41257
TIMM8B	-1.41141
IMPAD1	-1.40978
PDIA6	-1.40833
LOC391692	-1.40692
G3BP1	-1.40659
DAPK3	-1.40605
FLJ37440	-1.4045
LOC646900	-1.40448
SH2D4A	-1.40304
TMEM47	-1.40257
CLEC3B	-1.40144
SDF2L1	-1.40098
ANP32A	-1.40031
HADHB	-1.39975
LOC645345	-1.39903
LOC643300	-1.39863
RFC4	-1.39859
TRA1P2	-1.39837
MIR16	1.40686
DCP2	1.40711
HSPA1B	1.40943
ADH1A	1.41456
TYSND1	1.41474
BIRC7	1.41477
POGK	1.41567
MNDA	1.41623
CORO1A	1.41639
TSPAN6	1.41734
C8orf72	1.41762
FLJ41603	1.41823
RIS1	1.41846
GPBAR1	1.41886
REC8L1	1.41907
SEPP1	1.42044
PLEKHQ1	1.42151
LOC92691	1.42352
CRH	1.42449
RARRES1	1.42674
SLC22A18AS	1.42697
ITGAL	1.43274
HSPBAP1	1.4328
PTPN12	1.43284
PLEKHF1	1.43551
FEM1B	1.43618
VGLL4	1.43624
SESN3	1.43634
SLC6A4	1.4372
ATP6V0A1	1.43835
LOXL3	1.43863
CCL3L3	1.43994
IL13RA1	1.44183
ARHGAP24	1.4419
BMP6	1.44535
PYHIN1	1.44693
SEMA4D	1.44708
RNF13	1.44815
ZFAND3	1.44871
SV2A	1.44909
RAP2A	1.44979
HIST2H4A	1.44982
LOC650111	1.45003
SLC25A37	1.45112
SLU7	1.45248
TCEA3	1.45527
LOC653879	1.45585
ProSAPiP1	1.45591
ZCSL2	1.45651
M6PR	1.45725
IRAK2	1.45727
ZD52F10	1.45845
APBB3	1.45929
SCARB1	1.45938
NUDT14	1.46015
DYSF	1.4612
STAMBPL1	1.46141
AP3B2	1.46248
KLF9	1.46301
TAP1	1.47201
CGNL1	1.47236
RGS19	1.47412
MMP11	1.47514
ADCY4	1.47577
TWIST1	1.47697
FBLN2	1.47713
LOC389300	1.47921
IGFBP4	1.47966
MYOZ3	1.47999
HNMT	1.48038
SPRY4	1.4805
LY6E	1.48085
KRTAP9-5	1.48217
LOC652668	1.48571
C8orf1	1.48592
LHFP	1.48602
EPHX1	1.48614
TBC1D3B	1.48674
BCL2L1	1.48726
SRFBP1	1.48938
DIP2B	1.48972
IL1A	1.48998
LRP5L	1.49003
TNFRSF10A	1.49233
LBA1	1.49299
SLC7A8	1.49436
LASS6	1.49522
TNRC5	1.49539
PGA5	1.49578
A2M	1.4965
HECTD1	1.49726
SRRM2	1.49753
PBEF1	1.4979
TSRC1	1.49971
CYP1B1	1.50082
HESX1	1.5012
FBXO32	1.50211
FLJ20273	1.50263
CEBPB	1.50599
STK4	1.50934
CASP12	1.5095
RAB7B	1.51098
KIAA1949	1.51184
DKFZP564O0823	1.51218
RELB	1.51485
JAK2	1.51544
C9orf28	1.5162
GUSB	1.51718
PTPN22	1.51807
FILIP1L	1.52109
TMEM185A	1.52265
LOC613037	1.52321
TM7SF2	1.52369
DUSP6	1.52449
RAI14	1.52657
LOC285550	1.52717
AKNA	1.52803
CDA	1.53037
FADS1	1.53055
KIAA0247	1.53099
ECGF1	1.5314
LOC648984	1.53147
MKRN1	1.53356
MTM1	1.53424
OXR1	1.53582
WISP1	1.53676
ACAD8	1.53725
PTGDS	1.53803
RNASEL	1.5395
ABCA13	1.53981
CORO1B	1.54281
FLJ35258	1.54724
CDH10	1.54744
TMEM77	1.55024
TP53INP1	1.55039
SPATA18	1.55145
SAMHD1	1.55761
CHI3L2	1.55903
LOC653450	1.55976
NPL	1.56007
XPR1	1.56092
ULBP1	1.5619
SP110	1.56236
RGS18	1.56256
SLC35A1	1.56259
VPS18	1.56345
LRP1	1.5639
P8	1.56451
LOC147645	1.56559
MTHFR	1.56904
KIF13B	1.56983
CLIP2	1.57264
KRT16	1.57571
EPAS1	1.58092
RHOG	1.58113
BAZ2B	1.58158
C14orf159	1.58446
FLJ38482	1.58541
RND3	1.58562
POR	1.58564
THYN1	1.58941
GREM2	1.5934
SH3BP1	1.59383
PARP9	1.59451
C5orf20	1.59781
ASIP	1.59836
TNFRSF1A	1.60297
RNASET2	1.60339
CYBA	1.60365
PFKFB3	1.60367
PAG1	1.6064
GJB2	1.60724
TMBIM4	1.60739
TMEM123	1.60741
C10orf76	1.60777
DKFZp686K16132	1.60853
SERPING1	1.60858
MAP2K1IP1	1.61376
FLJ31413	1.61464
GBGT1	1.61468
C1orf66	1.61651
CABLES1	1.61677
ZNF277	1.61877
PELI1	1.61896
PHF21A	1.62173
C17orf60	1.62265
NOXA1	1.62352
KLK1	1.62533
IDH1	1.62629
IMPA2	1.62836
H1F0	1.62869
NOG	1.62927
RGS17	1.6297
ISG20	1.62997
FTH1	1.63009
CLEC11A	1.63041
APOC1	1.63052
KCNF1	1.63354
C5	1.63382
FN1	1.63495
CLN3	1.63631
CPM	1.64039
CSTB	1.64173
MICAL1	1.64435
P2RX4	1.64853
WARS	1.64987
FAM60A	1.64998
KIAA0674	1.6518
RHOBTB3	1.65202
MYLIP	1.65255
ENG	1.65266
PELI3	1.65395
NCK1	1.65465
RNF103	1.65569
C9orf91	1.65749
C2orf17	1.65813
NCOA4	1.66312
DKK2	1.66505
KLHL24	1.66519
RSAD2	1.66761
WASL	1.66895
UST	1.67019
PLAGL2	1.67094
STAT3	1.67198
SNHG5	1.67235
LKAP	1.67257
TKT	1.67376
XDH	1.67406
ZNF641	1.67585
SNX30	1.67615
MED25	1.67947
SCAP2	1.68073
LOC653513	1.68084
TFPI2	1.68337
KIAA0274	1.68703
PTPRO	1.69065
ZNF307	1.69196
DNASE2	1.69354
ZA20D2	1.69371
JAM3	1.69395
LOC255620	1.69719
STAM	1.69738
LRP4	1.69807
SNTB1	1.70032
EGR2	1.70101
IDUA	1.70275
SNX27	1.70288
PDE4B	1.70478
IL4I1	1.70565
LOC652226	1.70793
TRPV4	1.71022
KCTD4	1.71197
DNAJB9	1.71239
LGP1	1.71251
MED12	1.71256
LRRC25	1.71415
SHC1	1.71457
DUSP23	1.71862
SPOCK	1.72198
C4orf18	1.7248
LARP5	1.72538
ANGPTL2	1.72788
CYP2S1	1.72857
LNK	1.73012
ADRB2	1.73164
CCND2	1.73345
FLJ36874	1.73532
CENTA2	1.73538
VNN2	1.73565
TMEM91	1.7358
HLA-H	1.73703
C1orf85	1.7398
RTTN	1.74031
LAP3	1.74156
EDG4	1.7464
LOC654201	1.74801
FAM43A	1.75506
SRXN1	1.75569
TLE4	1.75764
PTPRE	1.7591
CYP2U1	1.76116
MYD88	1.76199
GPR4	1.76401
CTSL1	1.76435
LOC648189	1.76879
STAT4	1.77152
CECR6	1.7717
ACVRL1	1.77211
PGM2L1	1.77604
G1P3	1.77974
SPACA3	1.7802
NADK	1.7803
ABCC3	1.78048
NOTCH3	1.78133
ARG1	1.7869
ADORA2B	1.78905
INPPL1	1.79269
MGAT1	1.79555
PON3	1.79688
SLC2A5	1.79858
TNFSF9	1.79969
RIN2	1.80131
LOC653610	1.80233
SLC45A4	1.80328
PLEKHM2	1.80712
PGF	1.80749
VAMP8	1.80808
PARP14	1.80866
RNF44	1.81738
TPD52L1	1.81777
KCNH3	1.81913
CCND3	1.82059
ZNF415	1.82302
RBMS2	1.82351
ZNF536	1.8248
SLC37A2	1.82512
ZHX2	1.82529
CHMP1B	1.82691
CASP1	1.82793
HDDC2	1.83182
ZNF219	1.83736
TNFAIP3	1.84223
KCNK13	1.8445
BTG1	1.84471
TRIM25	1.8491
ATG16L2	1.8557
KIAA0828	1.85708
STXBP5	1.85755
ACPP	1.8589
RHBDD2	1.86048
FLJ20160	1.86203
KIAA1602	1.86264
DTNA	1.86693
PGCP	1.86701
TBC1D14	1.86805
HLA-A	1.87098
BRP44	1.87202
DLG4	1.87413
ICAM2	1.87995
LHFPL2	1.88692
IRF2BP2	1.889
CAB39	1.89043
FES	1.89188
RXRA	1.89622
HSPA6	1.90027
NAB1	1.90138
LOC153222	1.90234
NAGA	1.9025
EFNB3	1.90387
QPCT	1.90487
MXRA5	1.90496
TMEM55B	1.90895
PLAU	1.90942
AHI1	1.90955
IFNGR2	1.91281
SBSN	1.91538
BRI3	1.91804
GGA2	1.92408
KIAA1706	1.9249
ADHFE1	1.92819
MSC	1.93114
SLC11A2	1.93198
ZNF385	1.93214
FGD2	1.93293
FLJ20245	1.94131
LIPG	1.94226
SLC22A5	1.94336
FLJ14213	1.94686
RNMT	1.94807
LAMP2	1.95707
CDKN2B	1.95846
DDX58	1.96556
C1S	1.96932
IL24	1.97001
C2orf11	1.97063
STAT6	1.9743
SLC22A15	1.97677
RN7SK	1.98198
IL13RA2	1.98464
HPS5	1.98509
ORM2	1.98613
TLR5	1.98649
NCF1	1.98754
CD55	1.99875
CST3	1.99899
ZNF395	1.99994
TNF	2.00937
MCOLN1	2.01399
LOC644940	2.016
CXorf45	2.01999
FLJ11000	2.02169
PCOLCE2	2.02277
MYO1D	2.02398
ATP6V1B2	2.02545
OASL	2.02825
AMDHD2	2.03948
NINJ1	2.04248
IFI35	2.04564
LGP2	2.05003
IFNAR1	2.05064
C12orf35	2.05281
ST3GAL5	2.05527
LTF	2.05849
MMP12	2.0612
CDKN1A	2.06256
SLA	2.06261
GSTM4	2.06374
NUPR1	2.06427
NRBF2	2.06482
HLA-DRA	2.06715
LTA4H	2.0689
IQCK	2.06925
TDO2	2.07232
CLCN7	2.07467
YPEL2	2.07571
SHC4	2.07842
RCBTB2	2.08683
CALCOCO1	2.09037
C1RL	2.09212
HTR2B	2.09258
TNFRSF21	2.09555
HMOX1	2.09873
TRIM38	2.09931
LOC649986	2.10025
PTPRM	2.10069
CXCL1	2.10087
PITPNM1	2.10188
HSPC049	2.10239
LYL1	2.10273
XAF1	2.11139
TGFB2	2.11457
LOC388588	2.12114
ADFP	2.12567
HRK	2.12627
TNFSF10	2.13017
IRF7	2.13986
SUSD1	2.14874
LIF	2.14948
ZNF438	2.1495
SH3PXD2B	2.15088
BAMBI	2.15832
NDRG2	2.16024
BST2	2.1609
ZSWIM6	2.16115
PRCP	2.16125
ZNF366	2.16451
HIST1H2AC	2.16801
IL6	2.17304
GSTM3	2.17374
HRASLS3	2.18164
GPSM3	2.18177
JAM2	2.1839
C1QB	2.18737
KCTD12	2.18806
HOXB7	2.19015
SCPEP1	2.19379
LOC440993	2.20302
SOD2	2.21258
HK3	2.21931
OLFML2B	2.2227
LOC643031	2.22797
YPEL4	2.23616
TGFB3	2.24339
ZNFN1A1	2.24556
EVI2B	2.24873
JPH4	2.24962
CYP4V2	2.25136
PELI2	2.25315
PRIC285	2.25467
ATP6V1A	2.26036
CNN1	2.27089
LMO2	2.27206
TMEM26	2.27299
NPC1	2.27303
DKFZp686O24166	2.27572
ABCG4	2.27686
FNDC1	2.27707
HBD	2.28022
KLHDC8B	2.28824
CCL20	2.28953
BHLHB2	2.2918
DDIT4L	2.29357
TRIM21	2.29437
GPR84	2.3001
PRRG1	2.30031
SLC22A4	2.3023
SCG2	2.30349
FYB	2.30554
TIGA1	2.30648
ATF5	2.30699
GLRX	2.30834
PLXNC1	2.31091
DFNA5	2.31224
PLA2G4C	2.31244
PPFIBP2	2.31338
HIST1H2BD	2.31547
CCL2	2.31574
SLC31A1	2.31712
CCPG1	2.32166
MGC20983	2.32267
ZNF581	2.32963
CD74	2.33152
GCNT3	2.33157
ST3GAL6	2.34051
CTSD	2.34257
ORF1-FL49	2.34418
RGL1	2.34711
TM4SF4	2.34753
IBRDC2	2.35434
CABC1	2.35547
CD83	2.35613
NDST2	2.35948
TESK1	2.367
LOC88523	2.36774
EDNRA	2.37025
OAS3	2.37097
STAT2	2.37897
IFI30	2.37907
APOD	2.38099
SOD3	2.38297
TM4SF1	2.3832
HPSE	2.38466
C14orf147	2.38696
UAP1L1	2.38943
FLJ20489	2.39045
GNS	2.39291
MAN1C1	2.39294
IRS2	2.39394
PDE7B	2.39406
PLCL2	2.40569
NEU1	2.40597
MXD1	2.4074
HIST2H2BE	2.40845
RAB7L1	2.41191
DUSP1	2.4152
RAB31	2.41564
STXBP2	2.41582
IBRDC1	2.41679
ATP6V1F	2.4178
FLJ11259	2.41829
DREV1	2.4241
NCOA7	2.4262
B4GALT5	2.42692
PRNP	2.43309
APBB1IP	2.43947
CASP5	2.44082
PLSCR1	2.44326
CHST7	2.44384
SOX15	2.44678
COBLL1	2.45447
SEMA4A	2.45543
JUNB	2.45903
TCN2	2.46635
SCARB2	2.47068
FRAT2	2.4783
SLIT3	2.47977
H2BFS	2.47991
PLD1	2.4821
TNFAIP2	2.4863
MMD	2.49002
HEXB	2.49489
ITPKA	2.49492
TCN1	2.49667
HIST1H2BK	2.49721
ARHGAP9	2.50138
BTG2	2.50143
CD40	2.50486
STAT1	2.50919
NP	2.51174
WBP2	2.52134
IBRDC3	2.52703
RGC32	2.52996
C6orf192	2.5347
RAB3IL1	2.53647
FOXQ1	2.5423
SVEP1	2.54327
RASD1	2.55132
SNX2	2.55371
CBLB	2.55786
STK36	2.56569
ASAHL	2.56791
FMOD	2.56886
DIRC2	2.56937
FAIM3	2.57294
LOXL4	2.57347
NPC2	2.57393
PHLDA1	2.57513
GPR162	2.58502
OGFRL1	2.59515
TYRO3	2.60366
TACSTD2	2.60578
CLEC1A	2.60793
RRAGD	2.61022
SYTL3	2.6152
ITPR1	2.63833
EPB41L3	2.64494
GMIP	2.6502
ISG15	2.65197
ZFYVE26	2.65452
TNFRSF14	2.65869
ALDH1A1	2.66649
ARHGEF6	2.66849
ENTPD1	2.66877
GPR137B	2.66955
MAN2B1	2.67278
CXCL2	2.67386
IGFBP2	2.67897
GRIN3B	2.68356
WDR66	2.69298
ATOH8	2.69301
CD36	2.70209
HLA-F	2.70819
ITGB7	2.71633
SAMD9	2.72328
UNC93B1	2.72521
OAS1	2.72651
FLJ21986	2.72843
TM6SF1	2.72993
SLCO2B1	2.73843
FAM84B	2.74674
HERC6	2.76418
C6orf166	2.7726
C9orf111	2.77477
NSMAF	2.78855
C12orf26	2.79875
LOC196463	2.81414
IFNGR1	2.81856
HP	2.82361
HSD11B1	2.82594
MANBA	2.82637
TNFAIP6	2.82672
KYNU	2.83068
ITGA9	2.83476
KIAA1598	2.83795
GNPDA1	2.83982
SLC39A8	2.85512
SLC27A3	2.85648
S100P	2.85691
GRN	2.86576
CPD	2.87
SLC9A9	2.87952
HCP5	2.88581
LGALS9	2.90089
PARP12	2.90295
HIST2H2AC	2.90544
SERPINB1	2.90984
FPR1	2.91254
RAP1GA1	2.91595
GLA	2.91662
PTPNS1	2.92117
FLJ20035	2.92302
RARRES2	2.92516
LOC649362	2.93169
TNFSF13B	2.93519
CTSB	2.9377
STX11	2.94057
BST1	2.94231
STC1	2.94586
PTGS2	2.95142
MAMDC2	2.96697
EGR1	2.97871
STAT5A	2.98295
CTSS	2.98467
PAPPA	2.98671
GAA	2.98712
WAS	2.98821
IFI44	3.00464
MYO1F	3.00578
OAS2	3.0298
KIAA1324	3.0309
CD68	3.04027
STS-1	3.04748
VMD2	3.04786
AQP9	3.05618
SLAMF8	3.05866
LINCR	3.06309
RGS2	3.06471
ALPK1	3.08408
IFIH1	3.08841
LOC388681	3.10008
SDCBP	3.11613
TPP1	3.11664
FPRL2	3.12202
LY96	3.12276
ABCA1	3.14733
LOC134147	3.15241
AVPI1	3.16582
SMOX	3.17301
SLC16A6	3.17898
IGF2R	3.18713
HIST1H4H	3.20615
MYO5C	3.20636
TNFAIP8L3	3.20717
DHRS10	3.20988
RARRES3	3.22005
KIAA1147	3.22539
LIPA	3.22937
PRND	3.23048
SAMD9L	3.24123
SLC31A2	3.24623
TYROBP	3.26481
SGK	3.27419
HLA-DMB	3.27586
HIST2H2AA3	3.29857
CRTAC1	3.30412
IFIT3	3.31799
C5AR1	3.32439
GCHFR	3.33971
GPR82	3.34433
PLEK	3.34585
Septin3	3.34667
TRIM22	3.35379
C8orf34	3.35506
LST1	3.37167
VWCE	3.40591
CRYL1	3.42016
CFB	3.43516
LYZ	3.44826
FLJ20701	3.44964
IFIT1	3.45852
EBI2	3.47804
ZNF467	3.52464
ARHGDIB	3.54767
PLCG2	3.55386
IFITM1	3.57288
CXCL16	3.58766
NMB	3.59156
ARHGEF3	3.59884
LOC283537	3.60718
CTSH	3.62963
FUCA1	3.64669
PROS1	3.6563
C10orf54	3.6595
GK	3.66203
PRG2	3.68303
PRL	3.69916
CYGB	3.71048
SCG5	3.71143
FCGRT	3.71662
SLC15A3	3.71773
SLC1A3	3.72801
TM7SF4	3.73254
SLC4A11	3.73905
LITAF	3.76727
DOCK2	3.76853
AIF1	3.76882
MBP	3.81123
RASGRP3	3.84203
ANKRD22	3.86165
OLR1	3.89999
FGL2	3.9322
DLL1	3.95878
SCIN	3.99232
SAT	4.02171
HLA-DMA	4.0729
C1QC	4.08389
P2RY5	4.11705
KCNJ2	4.12546
HLA-B	4.12765
GPNMB	4.16042
LRRC33	4.16432
CLDN1	4.191
GCA	4.21024
CLEC4A	4.21323
MTSS1	4.24519
CSF1R	4.24832
FOLR3	4.25361
IL1RN	4.2594
FLJ11155	4.26789
ATP8B4	4.28007
CREG1	4.32227
CCL8	4.35364
RSPO3	4.37442
KRT7	4.37839
HCLS1	4.39081
CENTA1	4.45782
CFD	4.46682
IFI6	4.48221
EPSTI1	4.49967
FLJ22662	4.51697
CTSK	4.51758
ACP5	4.52481
CXCL5	4.55176
HCK	4.556
LAPTM5	4.63645
S100A8	4.65588
SERPINB2	4.66574
CAMP	4.66708
ADA	4.67292
SLPI	4.74267
HERC5	4.74767
ORM1	4.75864
FOSB	4.81142
PI3	4.81514
ITGB2	4.87136
CD72	4.91598
CD163	4.987
IL8	4.99645
CA11	4.99724
LYN	5.02244
C1orf54	5.04014
RENBP	5.04226
SLC7A7	5.05598
S100A9	5.18177
GDF15	5.20773
M160	5.349
DNASE1L3	5.38748
C6orf85	5.39144
IFI27	5.44763
TRIB1	5.47616
ALOX5AP	5.48783
MMP8	5.54414
HS3ST2	5.60424
MX2	5.65938
GPX3	5.67393
IFIT2	5.70651
CYP27A1	5.74306
IFI44L	5.769
SPP1	6.05945
FOS	6.1372
APOE	6.55284
MAFB	6.63687
CD14	7.14305
MX1	7.17347
IL1B	7.18716

## Sheet: e
Fibroblasts to induced cardiomyocte
Gene symbol	Fold change	Fold change	Fold change
	Qian et al., iCMs	Muraoka et al., iCMs	Nam et al., iCMs
PTX3	-6.40722	-2.55227	-3.27211
IFITM1	-4.7736	-0.32641	-1.78953
BGN	-4.50251	-2.79864	-2.07658
EFEMP1	-4.49759	-1.82621	-0.50769
DCN	-4.34013	-1.43259	-1.88403
PDGFRB	-4.23533	-0.448152	-3.1958
TFPI	-4.09806	-0.314489	-1.30477
LPAR1	-3.98966	-0.835291	-2.57452
COL6A3	-3.98774	-1.80768	-2.67218
MMP2	-3.86816	-1.50407	-0.5979
SLC7A11	-3.85358	-0.828127	-2.79162
CD248	-3.8438	0.639799	-2.55514
SLC7A5	-3.6747	-1.84706	-0.072036
PDGFRA	-3.67142	0.761092	-3.45804
POSTN	-3.66442	-1.53296	0.79044
DSEL	-3.54932		-2.84244
FBN1	-3.4977	-2.10584	-1.55289
IL18R1	-3.41656	-1.58348	0
NRP1	-3.21989	-0.428229	-1.40726
TMTC1	-3.03104	0.935528	-2.7336
DPP4	-3.02296	-2.34143	-0.99995
LDB2	-3.01336	-1.93339	-3.36362
EMP1	-2.97884	-1.71215	-1.28118
HMGA2	-2.92776	-0.487598	-2.06261
PCDH9	-2.82912	-2.00564	-0.280871
VDR	-2.79877	-0.419522	-1.80018
TOX	-2.75833		-3.04088
RNU6-302P	-2.73942		-2.20358
DPYSL2	-2.65991	-0.613674	-1.74161
TRHDE	-2.65734		-1.34278
ABCA1	-2.65501	-1.87603	-0.719842
FBLN1	-2.6249	-0.23923	-4.22439
SERPING1	-2.60264	0.820276	-1.76127
SVEP1	-2.58779	-2.00425	-2.66162
PSAT1	-2.57919	-2.07787	-1.78617
RHOJ	-2.5687	-1.94777	-0.64712
CAMK4	-2.55983	-1.64191	0.647039
VCAM1	-2.55906	-2.35713	-0.092021
GPNMB	-2.52439	0.280444	-1.37192
LRIG3	-2.4973	1.14874	-3.15002
PCDH18	-2.48609	-0.0594626	-2.5975
DCBLD1	-2.45874	-2.09316	-0.016185
SCN8A	-2.45661	-0.209493	-1.6998
ME1	-2.36894	-1.70604	-0.15251
PAMR1	-2.36585		-2.29757
PCOLCE	-2.33481	-1.42782	-4.25151
COL1A1	-2.32847	-1.90595	-1.33766
CFH	-2.23129	-1.88399	0.351064
PTPN13	-2.22294	0.713456	-1.75611
HMGA1	-2.21743	-1.89177	-0.602984
CASP1	-2.17432	-1.44118	-2.22495
GRIA1	-2.17037	0.221418	-4.31369
TBC1D2B	-2.15156	-2.18041	-1.2431
COL1A2	-2.13634	-0.8025	-1.30378
FAP	-2.1077	-2.39445	-1.33516
IRS1	-2.10047	1.34334	-1.39089
PLAU	-2.06714	-0.762204	-1.98897
GPR124	-2.06594	-0.584548	-1.85679
HMOX1	-2.06038	-2.26583	-1.89619
CYBRD1	-2.0553	-0.735194	-1.39734
NQO1	-2.04062	-1.61759	-2.01029
ZNF521	-1.99507	1.11155	-1.61401
DDIT4	-1.97197	-2.75601	-1.98348
CDC25B	-1.96763	0.00700604	-1.62017
EFNB2	-1.96717	-2.69732	-0.107667
PPARG	-1.9509	0.485857	-4.04581
RGS10	-1.92969	-1.17556	-1.4137
BICC1	-1.92326	-1.77123	-0.74729
THBS2	-1.90566	-1.79259	-1.93006
FIBIN	-1.8972	-1.46334	-2.83444
IGFBP4	-1.87746	-1.66807	-1.13528
RPL22L1	-1.82641	-0.553057	-2.36212
MFAP2	-1.79752	-2.20168	-1.93298
INHBE	-1.79519	-3.12344	0
MYO10	-1.78662	1.13712	-1.30774
LRRC17	-1.77941	-2.15348	1.04219
MBNL3	-1.75798		-2.42909
AIM1	-1.75696	-1.25634	-3.39663
ANPEP	-1.75555	0.0792889	-2.45105
SLC6A9	-1.73957	-1.50687	-2.59756
MFAP4	-1.7364	-1.96775	-3.43142
NAALADL2	-1.73152		-1.74327
NID2	-1.72903	0.338941	-2.54463
TRIB3	-1.72412	-2.38495	-0.342732
TRERF1	-1.72203	-0.0312864	-2.2678
RNU4ATAC18P	-1.69869		-1.32902
TCF21	-1.69637	-1.6279	-0.763573
COL14A1	-1.68916		-1.37433
MKX	-1.68899	0.699534	-2.37721
LURAP1L	-1.65621		-2.29054
SLC44A1	-1.64976	0.578196	-1.5289
LOXL1	-1.60863	-3.09657	-1.67863
TENC1	-1.50948	-1.56956	-2.76961
ITPR3	-1.49117	-1.56325	-1.4574
TIMP4	-1.41275	-1.76935	-1.99973
FGF5	-1.39435	-1.61801	-1.73492
SHC3	-1.3206	-1.97989	-2.77801
IGFBP6	-1.29553	-1.89017	-1.91835
TNFAIP8	-1.25099	-1.78209	-1.3488
CNIH3	-1.1509	-1.76438	-1.55233
DPYD	-1.10727	-2.78075	-2.31557
ABCA6	-1.02765	-2.43215	-4.01001
PHGDH	-1.02553	-2.05148	-2.57953
ZNF501	-1.02349	-1.6812	-1.42512
CORO2B	-0.947857	-1.62986	-1.7435
PLEKHF1	-0.76982	-1.7979	-1.33608
RECK	-0.741907	-1.5552	-2.44793
ASNS	-0.736903	-2.51633	-1.35977
PTGFR	-0.725573	-1.61026	-3.88323
VEPH1	-0.70401	-3.25087	-1.90132
ZFHX4	-0.655647	-1.91745	-1.45802
TTC7A	-0.609497	-1.54407	-1.41851
AKR1C2	-0.59621	-2.56318	-4.40379
AEBP1	-0.48461	-1.6285	-3.73616
CH25H	-0.40894	-4.2179	-1.73189
APCDD1L	-0.35048	-3.29962	-1.34344
DPT	-0.110833	-3.18599	-4.9437
TNFAIP6	0.0491133	-3.18537	-1.52368
ADH1B	0.173663	-3.17792	-6.84643
OGN	0.27008	-2.0931	-3.87807
ADH1C	0.360023	-3.6595	-3.93448
EFHC1	0.654437	-1.75974	-1.3842
AKR1C3	1.15401	-2.35417	-3.98194
MAMDC2	-1.40507	2.92776	3.74363
LYN	-1.33951	2.35919	2.20455
SLCO2A1	-1.32087	2.60884	2.07764
COL11A1	-0.888507	2.38626	3.07032
SLITRK4	-0.642273	2.04505	1.50289
TMEFF2	-0.581687	1.95189	1.36509
CCDC81	-0.355903	3.8903	4.19249
INA	-0.320033	3.58289	2.91141
TAS2R1	-0.291573	4.03331	3.52888
SPINT1	-0.289113	2.61891	1.67703
ITPR1	-0.22047	3.30777	2.62656
WWC1	-0.199397	2.44786	1.40215
HSPA2	-0.152613	5.5311	2.78899
FAM71F1	-0.14445	2.75707	2.12278
KCNE4	-0.0662133	2.09403	2.60881
ZCCHC5	-0.0260567	2.89805	2.10846
CLCN5	1e-05	1.79099	1.75061
TNFAIP8L3	0.01458	3.71961	1.7217
MMP3	0.0585133	1.82645	2.97663
GADD45G	0.0602633	4.33484	2.30404
STOX2	0.0700067	3.34317	2.19094
ENPEP	0.09851	4.0519	1.64146
ACTG2	0.104763	4.32514	3.40083
EFHD1	0.156487	4.7037	2.49272
GNG2	0.17157	3.08826	2.05087
MAGI1	0.171797	3.60421	1.38216
MCAM	0.192783	4.22506	5.50859
CCNYL1	0.216397	2.57547	2.72758
BMP2	0.33588	2.02168	1.63914
CDH8	0.374243	3.26839	5.16514
CPA1	0.429943	4.96541	1.34137
DNAJA4	0.45155	3.19046	1.44137
TGFB3	0.47987	4.04485	1.3642
MNDA	0.517343	2.42216	2.04501
HSD17B6	0.518223	4.92276	5.0524
PTPLB	0.574257	1.99928	2.07632
KIAA0226	0.593177	2.9991	1.34459
CSRP2	0.623067	2.68595	2.07457
EPHA4	0.66962	2.75891	1.40142
NRXN3	0.774853	2.76781	4.62747
FRMD3	0.778063	1.86298	2.56105
ST6GALNAC5	0.781173	2.28048	1.83709
KCNMB1	0.85014	1.84951	3.11531
CMKLR1	0.8711	3.43133	4.60566
PGA3	0.88456	1.77238	4.27089
GREM2	0.919297	3.53721	1.78151
CCDC146	0.980037	6.23918	1.64511
AQP11	0.980943	6.10355	1.36393
AOC3	0.985947	2.73366	2.5918
RNF115	1.05087	2.42618	1.40097
ANKRD1	1.09708	2.03407	8.1071
ANKRD34B	1.10214	4.08934	4.21892
RSPO3	1.10813	2.53449	1.71268
HABP4	1.1478	2.57062	1.63603
FRAS1	1.19727	2.66264	1.76151
RASGRP1	1.21327	1.8253	1.96986
SYNM	1.21648	1.90672	2.61515
IFI30	1.3517	1.72104	1.94295
WFDC1	1.42912	5.36058	2.41709
LRRC1	1.48698	1.99927	1.43767
SLC31A2	1.51616	2.16116	1.59646
REEP1	1.60137	3.61499	3.23347
GBP2	1.64306	1.11944	1.73619
CDC14B	1.64404	2.15633	0.204681
UCP2	1.64986	-0.225292	4.77354
BTN3A2	1.65191	1.82959	-0.36036
RASSF3	1.67155		2.79364
CCDC69	1.68046	2.94283	1.3893
BEX2	1.68095	2.36697	0
LRRC2	1.68778	1.12879	2.25379
MYLK	1.69468	4.33816	0.729862
RASGRP3	1.70495	2.31499	3.88072
ASB2	1.70745	1.94372	2.76342
RNF150	1.70989	2.63576	0.077936
ANGPTL1	1.70998	-0.407394	2.22249
CAP2	1.71221	0.994283	1.63578
PAM	1.71952	2.25478	0.54285
IL18	1.73091	1.96531	0
SYTL2	1.7638	4.92844	2.50552
MT1F	1.76802	-0.347436	1.90205
COLQ	1.77634	3.66019	0.212116
MUM1L1	1.7838		2.9341
CD36	1.78673		2.60956
OXCT1	1.79039	0.151087	1.53027
RALGPS2	1.79302	1.73656	0.083053
BVES	1.81973	3.94307	1.59264
HRC	1.83732	2.73784	-0.34467
SYTL5	1.83864		1.83623
SYNPO2	1.83908	3.51689	3.09659
CYFIP2	1.84439	-0.10453	1.82664
WNK3	1.89239		1.97036
USP13	1.9053	1.50553	1.43222
RASGRF2	1.92332	1.74469	2.46471
TNNT1	1.92808	1.89338	0.117562
CHD7	1.94954	0.128225	2.25245
SOD3	1.95391	3.50469	0.06649
TPD52L1	1.97138	0.42921	1.40713
TNIK	1.98003	-0.458234	1.61198
NPY	1.98461		2.55091
SH3BGRL2	1.99018		2.6064
ANKRD6	1.99199	0.884337	1.47473
CXADR	1.99852		2.38129
SPINT2	2.00104	-0.245103	2.75428
LEPREL1	2.00417	2.36414	1.36233
HVCN1	2.00546	2.16216	0.334827
TANC1	2.03077	-0.140837	2.19978
ADRBK2	2.03375	1.81136	1.34087
SNORA14A	2.04393		3.04754
MGAT4A	2.07254	-0.261392	1.36084
CMYA5	2.08096	1.07532	2.10344
CYP2J2	2.0851	1.71067	0.089618
ITGA7	2.08644	2.42984	0.136112
S100A3	2.08795	1.91319	-0.640324
XIRP1	2.09258		1.92881
CRYM	2.10188	4.99661	1.5286
SPARCL1	2.11253	2.6812	0.645959
ADAM19	2.14189	1.71876	3.43243
VSNL1	2.14702	2.09391	2.1893
CLU	2.15679	2.74901	0.11982
EPB41L3	2.15838	2.10703	-0.570413
TC2N	2.1664	3.01282	3.4698
OSBP2	2.18458	4.70721	0.731934
SH3BP5	2.21148	1.9139	0.411
MYL2	2.23318	2.96706	0.377932
EZR	2.24982		2.01514
RRAD	2.25606	5.2112	1.41467
APOD	2.26041	8.42192	1.21206
PLXNC1	2.28177	5.01955	-0.104797
BEX1	2.28254	2.48639	3.00543
HLA-G	2.29057	1.95291	0.50875
PLA2G16	2.30063	0.147285	1.64989
DSC2	2.3045		1.79096
PGM5	2.33166	5.73163	1.90284
TNMD	2.3486	4.15125	4.26918
LIX1	2.38588		4.45217
RCAN2	2.40032	3.57111	-0.73102
EDNRA	2.40372	1.87573	2.06575
FZD3	2.43579	5.60296	2.03111
RRAGD	2.43685	2.90925	0.715074
TRDN	2.45081	4.57947	0
CHL1	2.45824	2.84849	4.79099
C14orf37	2.46532	1.76946	-0.500657
TSPAN13	2.47343	1.84259	1.04042
MLF1	2.48478	2.23215	2.23045
A2M	2.51701	6.15258	1.57162
DES	2.51848	2.69565	4.05892
GPR155	2.51894	0.0733338	3.16864
DAAM1	2.52689	-1.08719	1.42765
BAMBI	2.54406	0.993483	3.68257
KLHL3	2.56652	2.60629	-0.031423
GCH1	2.5852	0.691219	2.93882
ITGA9	2.59601	0.603575	4.728
ITGA6	2.60931	3.27057	3.38009
GMPR	2.62359	0.291562	1.47951
GPRC5B	2.64379	1.75607	-0.33206
IGSF3	2.65417	-0.056315	1.92339
VTN	2.68681	4.30811	4.93628
LRRN1	2.68852		3.37102
DNER	2.68903	4.6058	1.97849
PTGES	2.71158	5.5773	1.95863
EPB41L4A	2.71546	1.35224	2.53807
SLC25A4	2.71953	0.513166	2.87238
ERMP1	2.72393	1.80111	0.260777
CHN2	2.73736	2.52006	0.800138
AQP1	2.7445	1.39536	2.4353
AIM2	2.76556		2.52796
CYSLTR1	2.76565	5.35813	0.768887
CPNE5	2.76585	0.147403	2.69437
ATF7IP2	2.80833	1.90747	0.657262
ACE2	2.84027		7.30704
USP28	2.85253	1.83084	0.649647
HSD3B1	2.89782	-0.0830486	1.53021
PDLIM3	2.93154	1.68265	6.05289
HLA-F	3.00106	1.97746	1.13302
STK38L	3.00211	0.479877	2.25537
CNN1	3.00516	1.30713	2.84567
LIPG	3.00589	2.82005	4.20017
CKB	3.01921	1.90694	-0.648732
CLSTN2	3.03151	0.671599	4.38854
SLC8A1	3.04635		1.53428
EGLN3	3.05514	6.87204	1.10386
TAP1	3.0659	2.78633	2.3357
NRN1	3.08108		4.30337
UNC45B	3.08975	1.40697	2.02997
PTP4A3	3.09016	1.78983	0.201039
PDK3	3.10199	2.54437	2.92259
EMP2	3.12098	2.01022	-0.05401
SAMD9L	3.12216	1.87823	0.446184
CPEB4	3.1291	1.38675	1.51911
ANK2	3.15704	1.75763	-0.094035
TMEM176A	3.17273	0.353171	1.40135
ADCY5	3.17351	1.32193	2.65317
TSPAN2	3.18451	-0.487331	2.2766
SYNPO2L	3.20902	5.30184	3.03833
ABLIM1	3.24477	1.51224	3.56881
SOCS2	3.27348	2.20615	-0.056973
TM7SF2	3.29725	0.255464	1.30251
ACTA1	3.29735	8.13315	5.45943
MTUS1	3.29754	3.53811	0.262135
SLC1A1	3.31019	2.07126	3.05104
RGS5	3.31507	0.589767	5.61444
CA14	3.32244	1.80744	-0.019224
SBSPON	3.40476		4.41358
FHOD3	3.42044	0.817351	1.99844
PDE8B	3.43203		2.45386
LMOD1	3.4532	1.09537	1.85854
RYR2	3.45448	1.83849	1.59374
CKM	3.48019	2.06419	0.418891
SMYD1	3.48158	1.94921	0.720083
ASPN	3.56866	1.98445	-0.687322
CCDC3	3.58635	8.02164	2.83039
F11R	3.61471	-0.660023	2.32843
TSPAN8	3.63621	1.94494	0.762696
PAIP2B	3.73242	1.86282	0.648786
LDB3	3.75052	5.85227	3.11919
GATM	3.77833	3.93717	6.54909
MYO5B	3.78631	2.61641	4.51417
PSMB9	3.79261	2.08784	0.147377
TSPAN12	3.92461	5.28319	3.5992
NEBL	3.9366		4.33641
PPP1R12B	3.9443	7.07477	2.10506
MYOM1	3.99213	5.87781	4.92394
CASQ2	4.13273		4.31603
RBM24	4.25749	0.413218	2.15212
FILIP1	4.32444	4.67915	4.68884
ACTN2	4.52083		4.31133
ITM2A	4.5556	1.98259	0.677338
HSPB8	4.57324	2.36113	1.6404
TLR3	4.68756	6.48971	0.57675
MLIP	4.83022		4.73518
JAM2	4.87588	7.18038	1.86679
ITGB1BP2	4.90922	4.68171	5.73913
HSPB7	5.09436	0.901717	2.25945
SORBS1	5.09608		5.1001
RNASE1	5.11286	6.16613	3.24354
ACTA2	5.14691	0.91017	1.52334
TMOD1	5.20021	6.90716	1.58551
MEF2C	5.24976	6.88926	3.53217
KIAA0040	5.35229		1.30784
FABP3	5.4035	4.42056	-0.07066
MYH11	5.40957		6.59448
RPE65	5.48284	3.53696	6.53315
MYOZ2	5.51071		1.84203
HCP5	5.52821	3.55353	4.61584
C7	5.72554	4.71269	0.1261
CD24	5.78933		1.87085
MYL4	5.78959	5.19886	6.35929
TBX5	6.07886	1.1974	1.61962
POPDC2	6.56341	2.25094	4.83668
CTSV	6.60329		1.45596
MYH6	6.60391		2.93076
MYOCD	6.6851	4.27881	3.02123
TNNC1	6.95777	9.15827	3.10816
PLN	7.00168		6.84913
SMPX	7.23559		5.24101
CRYAB	7.32732	1.76352	-0.27525
NPPB	7.37837	4.11087	7.4599
TNNI3	7.45591	6.02023	0.165467
TNNT2	7.55445	6.4432	7.11975
CSRP3	7.79123	8.33507	0.256239
ACTC1	7.9931	7.07589	7.09126
NPPA	8.46278		8.45918
MYL7	9.23992	8.53926	6.12995
C1orf110		1.7115	1.35577
MCF2		2.22534	2.97092
P2RX5		4.46829	2.01806
PSG2		4.4832	4.93351
SLC5A12		3.23547	5.59496

## Sheet: f
Amnion cells to chondrocyte
Gene symbl	Fold change
SULF1	-12.5497
LOXL1	-12.3943
CNN1	-12.281
COL1A1	-12.1253
MYLK	-12.1213
FOXL2	-12.1053
FAP	-11.8684
SPON2	-11.727
TMEM204	-11.7263
COX7A1	-11.7112
FILIP1L	-11.6325
ADAMTS5	-11.6076
ACTG2	-11.4955
HTRA1	-11.469
GREM1	-11.3148
HTR2B	-11.2845
IGFBP5	-10.9511
KRTAP1-5	-10.8643
IGFBP7	-10.5426
ACTA2	-10.5248
COL1A2	-10.5178
DAB2	-10.4969
IGFBP3	-10.4907
TWIST2	-10.3996
TMEM98	-10.1519
LOC100507165	-10.0762
LOXL2	-9.98946
ALDH1A1	-9.94393
CD248	-9.92768
KRT34	-9.90634
CCL2	-9.89762
DFNA5	-9.87491
COL8A1	-9.87011
LMCD1	-9.85247
SSPN	-9.68932
BASP1	-9.60102
G0S2	-9.57159
EFS	-9.56885
MMP2	-9.52169
PSG6	-9.48559
TMEM47	-9.47193
PAMR1	-9.4264
GRAMD3	-9.42484
PLBD1	-9.42099
PDGFRB	-9.41577
LAMB1	-9.40463
WNT5B	-9.39472
AEBP1	-9.24253
CALD1	-9.24029
COL3A1	-9.22732
TMEM51	-9.19144
SPARC	-9.19052
WFDC1	-9.18037
TNFAIP2	-9.17208
SHROOM3	-9.12753
ARMCX2	-9.11431
SERPINE1	-9.09026
INHBA	-9.08213
IGFBP4	-9.07756
CPE	-8.99666
LOC100505806	-8.96636
ANKRD35	-8.95555
LOX	-8.94287
EMX2OS	-8.91245
BCL6	-8.89629
CTSK	-8.88639
LITAF	-8.85696
GBP4	-8.7379
TNFSF4	-8.73257
PSG4	-8.7023
SYNPO2	-8.67813
MRVI1	-8.67292
MME	-8.65982
PRICKLE1	-8.62158
C1orf133	-8.61271
SOD3	-8.60326
COL11A1	-8.58508
GBP1	-8.57227
AKAP12	-8.52747
THBS1	-8.52552
AR	-8.52394
EPAS1	-8.52047
HOXA11-AS1	-8.51556
DPYSL3	-8.4831
NNMT	-8.47628
FST	-8.45993
PSG1	-8.44407
CTHRC1	-8.43051
CASP1	-8.42508
MIR143HG	-8.42232
PLAT	-8.41385
CALHM2	-8.39837
SSTR1	-8.36971
C16orf45	-8.3691
PCDH18	-8.36509
F2R	-8.36312
PMP22	-8.35051
CNRIP1	-8.2832
ARL4C	-8.25362
F10	-8.23665
RNF182	-8.23543
NEFL	-8.234
TACSTD2	-8.21363
THBS2	-8.18402
PSG8	-8.16965
MGMT	-8.14048
RAB33A	-8.13871
PTPRM	-8.10768
SPOCD1	-8.09017
LOC375295	-8.08832
LOC728392	-8.07561
FLNC	-8.06985
FMN2	-8.06939
ITIH3	-8.05979
NTN4	-8.04378
CCDC81	-8.04035
QPCT	-8.0233
COL6A2	-8.00372
C4orf49	-7.95764
PAPPA	-7.95318
PTPLA	-7.93778
DKK1	-7.93562
OXTR	-7.92187
EMX2	-7.90774
TGFB2	-7.87087
SEMA5A	-7.84792
SLC16A2	-7.8452
TIMP2	-7.83519
MBOAT1	-7.83281
CARD17	-7.82147
BFSP1	-7.80897
FAM198B	-7.80267
GPRC5A	-7.79047
CCDC85A	-7.76462
MYO1E	-7.74967
S1PR1	-7.7123
MAGED4B	-7.70725
RAB31	-7.70388
MMP3	-7.69981
SLFN11	-7.69647
SLC2A14	-7.69011
TCF7L1	-7.67561
ARHGAP22	-7.66278
MXRA8	-7.66213
TP53I11	-7.64781
C6orf132	-7.62858
TGFB1I1	-7.62018
DIP2C	-7.61186
CLIC3	-7.6038
TAGLN	-7.58661
MYL9	-7.57285
POSTN	-7.56578
MXRA5	-7.56349
NID1	-7.56272
DCN	-7.55967
FLI1	-7.55
ADCY4	-7.49218
PTX3	-7.47266
MFAP4	-7.46337
OAF	-7.4615
MMP14	-7.45857
FGF9	-7.4437
MAP1A	-7.44194
GABARAPL1	-7.43678
HOXD10	-7.42676
LOC100509498	-7.38281
PPIC	-7.37038
C15orf59	-7.34976
MLPH	-7.33077
F3	-7.32665
ARHGDIB	-7.30852
CHST2	-7.30717
GAS1	-7.26874
ANXA3	-7.26325
ANXA6	-7.2607
SPOCK1	-7.26053
TMEM22	-7.25771
GSG1	-7.25185
PSG2	-7.22953
ZNF469	-7.21946
COL4A1	-7.21862
C13orf15	-7.21459
LYPD6B	-7.19631
MIR100HG	-7.16722
ADAM19	-7.16507
MOXD1	-7.16318
HSD11B1	-7.16227
SOCS2	-7.16217
GABARAPL3	-7.14175
ST3GAL6	-7.13119
KDELR3	-7.12522
TGFBI	-7.12378
PPAP2B	-7.11783
LOC644192	-7.11781
PTPLAD2	-7.11581
AFAP1	-7.10916
PPAPDC1A	-7.10915
JAM2	-7.09942
CLMP	-7.0892
SERTAD4	-7.07115
DSP	-7.04265
PSG3	-7.04024
PSG7	-7.01783
NT5E	-7.00322
RAB36	-6.98171
COL13A1	-6.97789
TRIM22	-6.97619
CD200	-6.97577
PDCD1LG2	-6.95457
OLR1	-6.95397
SRPX2	-6.94173
KIAA1199	-6.93526
IFITM1	-6.92868
VCAN	-6.9262
LOC284344	-6.92063
SCN9A	-6.91322
C14orf132	-6.90642
FBLN5	-6.89857
MEIS1	-6.89831
LPCAT2	-6.89603
LMOD1	-6.88489
CCDC80	-6.88314
RBP1	-6.85398
RNF150	-6.8465
BDKRB2	-6.82018
ITGB3	-6.81896
AKAP2	-6.81588
LRRC32	-6.80847
EXTL1	-6.80406
GPR137B	-6.79849
WIPI1	-6.79256
TRAF5	-6.76793
MARCKS	-6.7676
CPZ	-6.71727
ITGA4	-6.70667
HAND2	-6.69991
AK5	-6.69516
TSPYL5	-6.64829
EPDR1	-6.64555
WNT2	-6.64209
PYCARD	-6.64125
A2M	-6.63927
GBP3	-6.61518
LPP	-6.61229
PGR	-6.59886
FLJ32255	-6.59725
ADAMTS1	-6.58194
NUAK2	-6.57019
FYN	-6.55702
CCDC165	-6.55356
FEZ1	-6.54798
LPAR1	-6.53994
ITGA1	-6.53693
TMEM130	-6.51827
KRBOX1	-6.51782
GLI2	-6.5006
GLIPR2	-6.49561
FAM162B	-6.48595
FBLIM1	-6.46894
APOLD1	-6.45565
FAM69A	-6.44022
ACTC1	-6.43098
FOLR3	-6.41898
EMILIN1	-6.40239
PDGFRA	-6.40186
NQO1	-6.3903
LINC00312	-6.37242
PALMD	-6.35315
NEURL1B	-6.35226
ANPEP	-6.34147
ACP5	-6.34012
LOC388242	-6.33531
LOC100507311	-6.33519
SAMD14	-6.32721
ITGBL1	-6.32606
GNG11	-6.31607
WNK4	-6.31289
LUM	-6.30388
LARGE	-6.30019
DNM3OS	-6.29809
ENC1	-6.2972
KCNIP3	-6.29134
HOXA11	-6.27099
HOXD8	-6.27088
SGK1	-6.25279
ULBP2	-6.25014
PAK1	-6.24973
HOXB2	-6.24899
ZC4H2	-6.24587
ARAP3	-6.24339
STAMBPL1	-6.2405
FZD2	-6.23452
VAT1L	-6.21714
LOC100132330	-6.21223
C1S	-6.20962
ZBTB8A	-6.20484
SLC16A5	-6.2044
ATL1	-6.19997
KCNJ8	-6.19809
NES	-6.19253
BST1	-6.19179
TNIK	-6.18731
KAZN	-6.18154
ANO4	-6.17346
GEM	-6.16182
HLA-DPB1	-6.15553
PCDH7	-6.15216
SH3BP4	-6.15177
GBP2	-6.1392
IFIT3	-6.13674
PHACTR2	-6.13152
GALNT6	-6.13006
CCRL1	-6.12754
RGAG4	-6.12659
LTBP2	-6.11664
GSN	-6.11663
PGM2L1	-6.11227
ARMCX1	-6.10789
MRC2	-6.1068
GPRC5B	-6.09623
PLAUR	-6.08655
SLC6A11	-6.07475
MEST	-6.07004
LOC730091	-6.06266
LY96	-6.05971
GFPT2	-6.0579
RHOJ	-6.04831
LRCH2	-6.04724
TCEAL7	-6.04055
GFRA1	-6.03666
COL6A1	-6.02794
FLJ33996	-6.02351
PDGFC	-6.02071
SLC16A4	-6.0152
TP53INP2	-6.01201
ADAM12	-6.00557
TNFRSF11B	-5.99686
STON1	-5.99374
OR2A9P	-5.99273
SGCE	-5.98492
ATP8B1	-5.97903
BDKRB1	-5.97099
PRDM1	-5.96855
ZNF439	-5.96172
LOC730102	-5.96009
TCEAL5	-5.94821
DSE	-5.94115
ZNF415	-5.93964
NXN	-5.92391
SOX13	-5.92142
PSG9	-5.91714
XAF1	-5.91697
SDSL	-5.90573
RBPMS	-5.89989
MANSC1	-5.88324
RASGRP2	-5.88157
CLIP3	-5.88033
CTGF	-5.87888
CADM1	-5.87842
RBM24	-5.87738
IL7R	-5.86728
NAV3	-5.86638
PPP2R2B	-5.86334
CKAP4	-5.85813
C6orf218	-5.85685
NACAD	-5.85656
GBP5	-5.85464
SLC44A2	-5.84779
TFAP2A	-5.84016
TRPC4	-5.83218
SQRDL	-5.81868
WNT5A	-5.81823
TNS1	-5.81247
ARID5B	-5.81152
GLRX	-5.81016
SLC4A3	-5.79722
FBLN1	-5.79
MKX	-5.78762
NAV1	-5.78412
TLR4	-5.78186
NCKAP5	-5.77853
ACSS3	-5.76285
PLCB1	-5.75187
HHAT	-5.74263
RNASE4	-5.7213
SLC24A3	-5.71419
IFT27	-5.70833
ADRB2	-5.69536
SATB1	-5.68569
RASGRP3	-5.68561
C21orf7	-5.68404
LRP1	-5.68374
TMEM2	-5.67677
ZNF93	-5.66552
BAMBI	-5.6653
SIX1	-5.65801
L1TD1	-5.64939
BACE2	-5.64714
LBH	-5.64557
AKR1C3	-5.6437
GPNMB	-5.62717
OLFML3	-5.61617
SGIP1	-5.61462
ITGA11	-5.61297
SYT11	-5.59736
CTSH	-5.59516
TCEAL3	-5.59195
GNAQ	-5.58993
CORIN	-5.58679
SLC35D2	-5.57817
TCEAL6	-5.57794
NPR3	-5.56417
LINC00032	-5.5614
TSTD1	-5.55847
DOCK10	-5.54899
BMP4	-5.5485
GPX7	-5.54111
MAP1B	-5.53731
LOC100144602	-5.53548
PSG5	-5.53444
DKFZP586K1520	-5.53204
TMSB15B	-5.53053
ZNF83	-5.51821
SERP2	-5.51147
NIPAL2	-5.51027
NRG1	-5.50391
PLXND1	-5.50005
BAIAP2L1	-5.49115
DCHS1	-5.48984
CDO1	-5.48868
FAM105A	-5.47567
IL17B	-5.4688
MMP11	-5.45775
SEPP1	-5.4568
C9orf3	-5.45615
ETV6	-5.45547
SYNPO2L	-5.45344
LIMS2	-5.44822
JAZF1	-5.44683
PIK3CD	-5.44608
RANBP17	-5.44198
RAMP1	-5.44127
DGKI	-5.43488
MX1	-5.42787
SNPH	-5.42312
PLAGL1	-5.42303
SLC15A3	-5.41515
ERRFI1	-5.41369
PRTFDC1	-5.41204
SERPING1	-5.4108
LIMS3-LOC440895	-5.40041
LOC100507632	-5.39569
MIR1245A	-5.39235
ANKRD1	-5.39036
F2RL2	-5.38934
ACTN3	-5.38282
PPP1R14A	-5.37786
GLT8D2	-5.37537
LOC100131541	-5.37245
CFHR3	-5.36788
MAP1LC3A	-5.36626
STYK1	-5.36524
CCBE1	-5.3538
CPT1C	-5.35135
GTF2IRD2	-5.35061
RASSF2	-5.34907
PLA2G4C	-5.34862
ZCCHC24	-5.34547
DSEL	-5.34445
C6orf168	-5.34428
METTL7A	-5.34195
PDE1C	-5.3406
TMSB4X	-5.33634
SLC2A3	-5.33471
EFHD1	-5.33376
EHD3	-5.32972
GALNTL2	-5.32466
ACTBL2	-5.30858
PPAPDC3	-5.30321
OSR2	-5.29864
NME5	-5.29806
DOK4	-5.2914
EXT1	-5.27309
SHANK3	-5.26696
MYO10	-5.25724
PTGS1	-5.25634
LPAR6	-5.25453
HYI	-5.25436
LOC100505880	-5.25156
MAP6	-5.25082
TBX3	-5.23902
MAP3K12	-5.23653
IFI27	-5.23205
C1RL	-5.22849
LOC344887	-5.22229
TLN2	-5.21951
DYSF	-5.21926
PDPN	-5.21876
TSC22D3	-5.21583
KIAA1549	-5.21162
CD82	-5.21035
RTP4	-5.20769
RGS20	-5.20373
LRRC34	-5.20357
CLEC14A	-5.20171
C1R	-5.1979
SPEG	-5.19606
C13orf33	-5.19415
ID2	-5.19169
SNCAIP	-5.18158
HDX	-5.17933
CBR3	-5.17004
LOC100126784	-5.16615
C12orf59	-5.16442
LRRK1	-5.15619
HLA-J	-5.15557
ZNF818P	-5.15355
CARD6	-5.15006
C1QTNF2	-5.14861
KCNE4	-5.14188
CLIP2	-5.13759
RGN	-5.13714
CNIH3	-5.13053
HOXD3	-5.13045
TMEM200B	-5.12989
NFKBIZ	-5.12664
MYOF	-5.12631
PVRL3	-5.12181
WIPF1	-5.11607
C14orf37	-5.11044
DENND2A	-5.10589
DPYSL4	-5.09771
P4HA3	-5.09478
ADRA1B	-5.09012
EBF1	-5.08886
NEFM	-5.08625
CROT	-5.07579
QPRT	-5.07383
ACOT2	-5.07125
LYPD1	-5.065
BDNF	-5.05386
GCNT1	-5.04271
EVI2A	-5.03964
CSRP1	-5.03929
LOC254057	-5.03749
SLC4A4	-5.03592
KRT17	-5.03335
CYP27A1	-5.03282
EPPK1	-5.02435
SCIN	-5.0231
PTGDS	-5.01661
SFRP4	-5.01586
NR2F2	-5.01414
ERP27	-5.00886
GPR124	-5.00854
HOXD9	-5.00668
FMN1	-5.00495
FAT4	-4.9912
FAM171A1	-4.98933
CFH	-4.98719
COL12A1	-4.983
CPNE2	-4.98193
MPP2	-4.97121
FAM20C	-4.96254
AOX1	-4.95397
CACNA2D3	-4.94223
FRMPD4	-4.93259
CGA	-4.92369
ELF4	-4.9218
SCN8A	-4.91818
FAM155A	-4.91584
LRRC17	-4.90934
RND2	-4.90723
BICC1	-4.9049
LOC283454	-4.90313
CLCF1	-4.89733
GABRE	-4.89534
ATP8B4	-4.89168
LOC100506798	-4.88455
PRSS23	-4.88204
DOPEY2	-4.86996
ADAMTS4	-4.86406
MEG3	-4.86237
FAM46B	-4.85522
MAPK13	-4.84567
SPECC1	-4.84532
RASSF4	-4.84068
KLF7	-4.8388
CAMK1G	-4.83514
HSD17B14	-4.83453
MYEF2	-4.83218
DCLK2	-4.83154
SVIL	-4.8305
PRKAR2B	-4.82676
C10orf116	-4.82659
ATXN1	-4.82306
CDH4	-4.816
IFIT1	-4.81569
GPR126	-4.81468
SYTL4	-4.8131
XIST	-4.81049
ODZ2	-4.80791
LOC90246	-4.80626
VASN	-4.79943
PROS1	-4.79904
SAMD9L	-4.79839
WDR63	-4.79332
FOXF1	-4.79089
ZNF521	-4.78923
FHL1	-4.78595
F2RL1	-4.78225
GRIA1	-4.78062
IDH2	-4.77419
DDX60	-4.77148
MED18	-4.76955
PSORS1C1	-4.7691
EDIL3	-4.76895
HSPB7	-4.7634
HOXA10	-4.76004
SLC7A14	-4.75069
REEP2	-4.74849
LOC100507372	-4.74115
RNF145	-4.74037
CD36	-4.73419
HSPA2	-4.73394
IGSF10	-4.73329
CCDC92	-4.73068
ARNT2	-4.73006
LOC100507392	-4.72576
C11orf63	-4.72472
MEGF6	-4.72437
MALL	-4.71971
NEK10	-4.69991
ITGA2	-4.69681
C11orf41	-4.68903
FNDC4	-4.67222
ASPN	-4.67008
ARRB1	-4.66584
SOCS1	-4.66505
UTRN	-4.66389
RENBP	-4.65748
RND3	-4.65733
SLC7A4	-4.65619
BEND6	-4.65341
SNN	-4.65314
SELM	-4.65035
ZSCAN18	-4.64458
SH3BGRL	-4.63976
ZBED2	-4.63462
FGF1	-4.63322
UBASH3B	-4.63259
BCL2L10	-4.63216
TNFSF12	-4.62974
PHYH	-4.62445
ISLR	-4.62411
RNLS	-4.61612
MDGA1	-4.60647
GPR56	-4.6024
AMPD3	-4.59832
OPN3	-4.59471
CLEC2B	-4.59388
SERPINF1	-4.5932
VGLL3	-4.58956
LCP1	-4.58723
A4GALT	-4.58464
CAMK1D	-4.58294
SIGLEC8	-4.58172
COL16A1	-4.58093
GALNT5	-4.57877
NAALADL1	-4.56818
BHMT2	-4.55789
THNSL2	-4.55637
PCDHB11	-4.55335
TRIB2	-4.55153
IL4R	-4.54855
SLC30A4	-4.54663
OLFML2B	-4.54283
PRR16	-4.5414
SYNC	-4.53579
NBL1	-4.53351
CITED2	-4.52342
RFTN1	-4.51984
AQP11	-4.5182
ADRA2C	-4.51814
ITPRIPL2	-4.51059
EPHA5	-4.50542
PDGFRL	-4.49923
PTPRJ	-4.49679
PADI1	-4.49637
ACOT1	-4.49314
ARHGEF9	-4.49259
KCNJ2	-4.48391
PLCXD3	-4.48386
FBXL7	-4.48231
TMEM87B	-4.48106
DNALI1	-4.48002
TNFRSF14	-4.47922
PODXL	-4.47669
DRAM1	-4.47423
ZNF320	-4.47
PYDC1	-4.46581
OSMR	-4.46036
C4orf38	-4.45904
GATA2	-4.4589
C5orf13	-4.45839
SLC2A10	-4.45343
HOXD11	-4.45305
ZNF558	-4.45195
ZNF516	-4.4449
CORO2B	-4.44457
NMNAT2	-4.44272
LDOC1	-4.44167
LIMS3	-4.44029
MAML2	-4.43783
MFAP2	-4.43342
ZNF347	-4.43087
PCDH10	-4.42729
SH3RF3	-4.42495
DDAH2	-4.42268
FN1	-4.41332
PLXDC1	-4.41183
PODNL1	-4.4081
RGMB	-4.39903
GRP	-4.39826
CXCL12	-4.39659
CCDC136	-4.39085
IL15	-4.38923
CDH6	-4.3889
RRAGB	-4.38537
EPCAM	-4.38146
AIM1	-4.38027
PPAP2A	-4.37707
ADAM8	-4.37678
ITPR2	-4.36927
RPS6KA6	-4.36561
RGS4	-4.36106
PSTPIP2	-4.35485
TGM2	-4.35327
AMZ1	-4.353
DKFZp779M0652	-4.35022
FRY	-4.34799
SH3TC2	-4.34765
TRNP1	-4.34315
TSKU	-4.34069
FANK1	-4.33926
KIT	-4.33872
LOC84856	-4.33636
B3GALT4	-4.33617
ARHGEF25	-4.33437
COL4A2	-4.33399
HBD	-4.3317
SHC2	-4.32918
COL6A3	-4.32231
SLC38A4	-4.31752
ARSI	-4.31693
OR2A20P	-4.31583
MAMDC2	-4.31082
PRSS12	-4.30742
HTATIP2	-4.30526
HRH1	-4.30332
C15orf38	-4.30312
EBF3	-4.30177
FBLL1	-4.29792
RBMS3	-4.29436
TMEM200A	-4.29195
EFEMP2	-4.29193
KIRREL3	-4.28584
CPPED1	-4.27462
MAP3K5	-4.27105
AMIGO2	-4.26741
ESPNL	-4.26613
C1QTNF9B	-4.26163
FAR2	-4.26141
SCML1	-4.25567
THRB	-4.25495
NEO1	-4.25448
PCDHB14	-4.24572
C1orf190	-4.24491
KCNMA1	-4.2409
HSPB1	-4.23889
C1QTNF6	-4.23514
MYL2	-4.23175
ZNF701	-4.2317
GNA14	-4.23096
JAG1	-4.22557
ADORA1	-4.22144
SERAC1	-4.21828
NMI	-4.21341
HOXA9	-4.21084
MAP2	-4.21004
TXNRD1	-4.20496
TMEM37	-4.19911
CAND2	-4.19576
MATN2	-4.19448
KALRN	-4.19251
FCHO1	-4.18909
SHC3	-4.18851
NRP1	-4.1814
EGF	-4.17492
CDYL2	-4.17316
SCG5	-4.17294
HEG1	-4.16913
ZNF879	-4.16608
ITGA8	-4.16468
KANK1	-4.16074
IL1R1	-4.15904
ABCC3	-4.1583
GUSBP5	-4.155
C11orf96	-4.15447
C1QTNF5	-4.15232
LOC440900	-4.15023
RGS7	-4.14638
NEK11	-4.1377
SEMA6D	-4.13452
PDE5A	-4.12284
IGIP	-4.12241
GMPR	-4.11742
OR4K1	-4.11473
POU6F1	-4.11359
PTGER1	-4.08976
HSPA12A	-4.08685
PLEKHA2	-4.0857
SPG20	-4.0831
RUNX1T1	-4.0828
LDB2	-4.08179
PKD2	-4.08078
BOC	-4.07756
RFX2	-4.07453
CYR61	-4.07121
KCTD12	-4.07054
SCN2A	-4.06912
FLJ42709	-4.06796
ABCA1	-4.06462
RASA3	-4.0643
SEMA3A	-4.0595
DKK3	-4.05496
CACNA1C	-4.05427
GRIK2	-4.05342
MYOZ1	-4.04704
CABYR	-4.0455
LARP6	-4.04503
EHD2	-4.04404
CBLB	-4.03041
MR1	-4.0275
TMEM155	-4.02643
ATP6V1G3	-4.02629
ABCC9	-4.02538
TNFSF15	-4.01762
CCDC8	-4.01537
ANKRD36BP2	-4.01026
ICAM2	-4.0087
BHLHE41	-4.00758
FAM26F	-4.00525
PLOD2	-4.00268
FAM117A	-3.99334
SERPINB2	-3.99313
SUSD1	-3.99303
CCL3	-3.99035
LANCL3	-3.98816
PIK3IP1	-3.98685
CASP6	-3.98646
ZNF600	-3.98616
NEDD9	-3.98405
MKRN3	4.27188
DMKN	4.27259
LIN28B	4.27571
CALB2	4.28026
CAPG	4.28313
CGREF1	4.31224
SORL1	4.31465
LOC149351	4.31872
CSAG2	4.32249
KRT8P41	4.32533
HDGFL1	4.33256
RPS6KA1	4.33684
TLR5	4.34396
BTLA	4.34804
SLC44A5	4.35767
TNFSF9	4.35832
DLX2	4.36442
PITX2	4.36524
ADCK3	4.36703
FGFR4	4.3865
C9orf140	4.39057
LOC100240734	4.39149
TSPAN19	4.39814
KIF26A	4.40539
TGM5	4.40558
MMP7	4.41342
CXADR	4.41453
TREML2	4.43046
PPP4R4	4.43554
CCDC141	4.45615
MAP3K9	4.45794
ANKRD20A2	4.45799
GALNT3	4.4631
CMTM8	4.46396
OLFML2A	4.46444
NPW	4.46809
LRRC4C	4.46976
TGFA	4.47709
KCNS3	4.4777
TYRP1	4.478
CXADRP3	4.48818
C21orf30	4.48907
LINC00470	4.50212
SIX3	4.50809
KCNG1	4.52928
KIAA1804	4.53746
GATA3	4.5403
SPANXD	4.54837
SCN5A	4.55832
LHX4	4.55988
KLHL1	4.56158
ATP6V0D2	4.56728
SPANXA1	4.57185
FXYD6	4.57362
DUSP2	4.57839
BIRC7	4.59632
SUSD4	4.6037
SPANXN3	4.604
TNNC1	4.61048
SLC7A5	4.61559
RBMY1E	4.61791
LOC100506670	4.62883
C19orf33	4.62951
KCNV1	4.63051
ADORA2B	4.64127
T	4.64673
PCOLCE2	4.65428
HEYL	4.66188
TTYH2	4.66753
SLC35F2	4.66877
SEL1L3	4.67232
MIR17HG	4.67307
STXBP6	4.6916
AMDHD1	4.6939
SH2D3A	4.69628
ERBB4	4.71396
LINC00239	4.72209
LOC100652730	4.7371
FAM184A	4.73856
FAM59A	4.73917
PLS1	4.75003
KLHL32	4.75232
LINC00479	4.76018
PLCZ1	4.76525
LOC100128098	4.76914
C21orf96	4.77769
LONRF3	4.7785
RPS6KA2	4.79421
PRSS36	4.79453
JPH1	4.79589
TTC9	4.80179
EPB41L4B	4.81091
RNF144B	4.81805
ABCA3	4.83495
CRNN	4.84369
LRP4	4.84391
FOXQ1	4.84788
KRT5	4.85058
AKR1B10	4.86649
LOC100506955	4.8812
LOC100506305	4.88227
KRTAP3-2	4.89913
ITM2A	4.91001
CD28	4.92165
KREMEN1	4.92649
SLC26A7	4.93275
ATP8A2	4.93549
VIT	4.93569
FOLH1B	4.93938
POU4F1	4.94084
IL17RD	4.94184
HYAL1	4.95167
LRRC3B	4.95286
LOC389634	4.96063
LOC728855	4.9636
MAEL	4.96615
SYCP2L	4.97692
WNT10B	4.97797
NETO1	4.98165
GALNT12	4.98272
SKINTL	4.98834
LOC440905	4.99627
TLR3	5.00035
LPHN3	5.01084
GPC6	5.02085
VIPR1	5.03008
SEMA3G	5.03541
C9orf129	5.03612
CCKBR	5.05357
SMOC1	5.05687
C6orf112	5.05976
SNCA	5.06594
EN1	5.06989
KBTBD8	5.07503
ABLIM2	5.08612
FOXN4	5.08977
TM4SF18	5.12489
POU3F2	5.14268
ESRP2	5.15685
MAGEA12	5.16845
SPTBN5	5.17368
MYEOV	5.17635
KRT8	5.18247
DSC1	5.19861
SFN	5.21279
ISM1	5.22514
KCNK5	5.23525
CFTR	5.25703
DSCR8	5.26145
LRRC8B	5.2653
LHX9	5.28943
SCN4B	5.297
C21orf90	5.32269
C21orf81	5.32875
BEGAIN	5.33129
PTCHD1	5.33132
PPM1E	5.33326
FLJ37644	5.33387
LSAMP	5.34384
LINC00189	5.34827
COCH	5.35419
DGKG	5.38452
AMBN	5.43158
CDH19	5.43818
FAM93B	5.4385
ITK	5.45431
CHD7	5.45807
PECAM1	5.45946
TSLP	5.47513
MAGEA2B	5.50026
KRT80	5.51126
LOC729732	5.55544
SCUBE1	5.57578
HS6ST2	5.57836
SLCO5A1	5.60772
FAM83B	5.60858
LTBP1	5.61923
ENOX1	5.62515
TEX19	5.63384
TMEM132B	5.65745
CALCR	5.68015
GPR87	5.69968
BAI3	5.70237
PAGE2	5.71974
PRKCQ	5.72891
PKIB	5.73293
ABCA13	5.73457
CGN	5.73763
CD247	5.7468
LRRN2	5.76801
SORCS3	5.79647
LOC286467	5.79826
SYT12	5.81011
GABRB1	5.81796
DSG2	5.8224
C2orf40	5.82336
NEBL	5.82644
ZNF711	5.84321
MGP	5.8595
CCDC88C	5.89181
ADCY1	5.89449
MST4	5.90243
ANO5	5.91775
SPTBN2	5.92131
CLIC6	5.93297
SOX9	5.94221
CTSL2	5.95062
LOC100507537	5.96646
DEFB103B	6.06729
ABLIM1	6.09137
TCF21	6.10095
RGS16	6.14267
KCNH6	6.14706
PAGE5	6.16118
CD24	6.16264
C16orf73	6.17713
LIPG	6.22656
HS3ST1	6.2389
CHST4	6.2582
MRGPRX4	6.2682
ERC2	6.26954
RUNX3	6.31083
ACTN2	6.31511
ACTL8	6.39689
PPL	6.45633
RBM20	6.48771
IGSF21	6.5118
GHR	6.51413
EHF	6.52766
NR0B1	6.55224
KIAA1274	6.55478
SPINK1	6.56855
FBXL16	6.61006
XKRX	6.65849
DNAJC12	6.68264
TMTC2	6.71262
CAMK2B	6.73215
CA2	6.7393
BBOX1	6.73997
TNFRSF8	6.7534
MAK	6.76285
DDIT4L	6.7719
C1orf116	6.8332
EFEMP1	6.8559
TMC7	6.86774
CAMKV	6.88211
SLC6A15	6.88388
SYBU	6.88899
KREMEN2	6.8975
RASL11B	6.89971
CDH16	6.92752
FOXA1	6.94885
PODXL2	6.98142
MGC16075	6.9852
TTN	6.9971
MYO5B	7.00831
C3orf49	7.01504
FLJ30901	7.03613
SPTLC3	7.03761
LOC100506507	7.05948
LOC643401	7.07434
FAM49A	7.10423
FAM27E3	7.12852
PCDH17	7.13664
IL20RA	7.14793
HR	7.1499
LOC439949	7.16295
ANK3	7.24984
JAG2	7.26225
LINGO2	7.32723
RAPGEF5	7.32983
HAPLN1	7.33224
ANKRD20A8P	7.34007
SPATA16	7.34606
CCDC3	7.42827
TGM1	7.43332
NR3C2	7.44176
SOBP	7.44568
ZMAT4	7.44733
RPS4Y2	7.45625
PLA2G5	7.47562
RPS4Y1	7.52433
TMPRSS4	7.57305
FAM155B	7.57894
KRT4	7.59067
FOXG1	7.60161
LYZL4	7.61523
KLRG2	7.63399
SLPI	7.65456
PLA2G7	7.65554
SLC5A9	7.70025
HSPB3	7.71319
SORBS2	7.73306
SLC35F1	7.73471
CLMN	7.75628
GRB14	7.76005
RAB11FIP4	7.81722
IGSF9	7.82643
FAM27A	7.82726
ZNF385B	7.84812
GJB2	7.87919
HPDL	7.89002
CXXC4	7.94461
SMOC2	7.98155
MYBPC1	7.99465
NUP210	8.00448
FMOD	8.07338
EFNA1	8.09035
AIM1L	8.09038
GPR133	8.09326
SLC1A3	8.11352
ASZ1	8.18661
GPM6B	8.23963
CNTNAP2	8.29751
NMU	8.34231
ERVMER34-1	8.4191
IL18	8.51031
GABRA1	8.54467
TMEM100	8.67642
GDA	8.67976
EPB41L3	8.7678
PLAC8	8.78673
EYA1	8.79921
TRPM2	8.81507
DNTT	8.85275
DNASE1L3	8.95001
TSPAN7	8.96651
TERT	9.01864
KLRC3	9.02861
MYRIP	9.07812
CA3	9.20345
PCDH20	9.27284
SPTA1	9.40875
PRINS	9.42295
HRASLS	9.68253
ANXA8L2	9.68654
ODAM	9.76482
FGFBP1	9.89388
STAB2	9.96225
PPP1R14C	9.98626
SPINK13	10.0749
KLRC4	10.2324
AP3B2	10.3539
KLRC1	10.4782
KLRC2	10.5538
GAL	10.6878
HDC	10.8924
SLC17A6	11.22
SAMD5	11.3405
HOMER2	11.4865
LPL	12.0273
CCK	12.0961
PRDM13	12.2536
IGFBP2	12.3203
UCA1	12.5151
INSL4	12.6951
ZNF683	13.3009
ACAN	13.5002
CXCL14	13.6907
CD70	14.3944

## Sheet: g
Endothelial Progenitors to Smooth Muscle Cells
Gene symbol	Fold change
DLGAP5	-7.84325
TOP2A	-7.81669
PBK	-7.71923
RRM2	-7.4933
NDC80	-6.79438
KIF20A	-6.78581
E2F8	-6.56178
CDK1	-6.55284
SPC25	-6.48056
NCAPG	-6.45784
CEP55	-6.45603
BUB1B	-6.31001
CDC20	-6.25934
SHCBP1	-6.24841
TTK	-5.96275
NUSAP1	-5.91686
GIMAP4	-5.90689
ASPM	-5.87819
MMRN1	-5.79821
KIF15	-5.7854
HMMR	-5.77039
DTL	-5.75806
VWF	-5.73039
KIF11	-5.71112
CCNB2	-5.68381
LMNB1	-5.61937
KIF4A	-5.55472
APOBEC3B	-5.48656
KIF18B	-5.36462
UBE2C	-5.29176
RAD51AP1	-5.18462
GINS1	-5.08792
AURKB	-5.04281
OIP5	-5.0306
MYRIP	-5.02156
KIAA0101	-4.85623
TPX2	-4.79849
CENPA	-4.79609
MCM10	-4.7785
AIM1	-4.72685
KIF14	-4.72045
PRC1	-4.7013
BMX	-4.68895
POLE2	-4.65857
BIRC5	-4.62861
CENPE	-4.61824
DEPDC1	-4.51918
TFPI2	-4.50284
HJURP	-4.47892
NEK2	-4.45651
HMGB2	-4.45117
FOXM1	-4.3982
TRIP13	-4.37086
SPAG5	-4.3045
MMRN2	-4.27949
CDC7	-4.27621
NRN1	-4.2626
MELK	-4.25748
DDIT4	-4.24552
CDKN3	-4.21003
MAD2L1	-4.18059
PSRC1	-4.14093
CCNB1	-4.10723
NEIL3	-4.098
NCAPG2	-4.00849
FBXO5	-3.98272
ZWINT	-3.97273
ITM2A	-3.95879
KIF2C	-3.95501
GINS2	-3.94322
TK1	-3.94006
CCNA2	-3.93621
CDC45	-3.9041
DHFR	-3.89561
CXCL6	-3.87795
CXCL1	-3.87497
TNFSF4	-3.85903
CDC6	-3.8422
CCNE2	-3.82884
PTTG1	-3.80596
MPZL2	-3.78935
NCAPH	-3.73914
ARHGAP11A	-3.70635
CENPU	-3.70607
SKA1	-3.67995
KIF20B	-3.66477
GIMAP6	-3.65899
DLEU2	-3.64402
TNFSF10	-3.64242
RACGAP1	-3.63572
PARPBP	-3.63269
FANCI	-3.63042
RFC3	-3.60379
MCM7	-3.59242
CENPF	-3.5814
HELLS	-3.52886
LAMP3	-3.49352
RASIP1	-3.49029
TACC3	-3.46828
PIR	-3.45225
PLK4	-3.44641
CKS1B	-3.43318
GTSE1	-3.39464
S1PR1	-3.38426
EXO1	-3.37298
SYNE2	-3.35569
DBF4	-3.35138
EZH2	-3.35117
KIF23	-3.32002
RNASEH2A	-3.30972
MCM5	-3.30747
CCL2	-3.29325
GINS3	-3.29104
CENPI	-3.29047
PTTG3P	-3.26695
EMP1	-3.25805
CENPM	-3.24817
KIF18A	-3.19237
STEAP1	-3.17196
STIL	-3.16261
C1orf112	-3.10323
NDRG4	-3.092
CLEC2B	-3.08614
PRIM1	-3.08204
CDCA8	-3.06818
ORC6	-3.06283
MCM2	-3.00943
CDCA3	-3.00738
STMN1	-3.00457
EMP2	-2.98404
NQO1	-2.98345
CCDC15	-2.97464
FAM64A	-2.97171
TMSB15A	-2.95583
PLAC8	-2.94939
MNS1	-2.94496
RBL1	-2.93823
MKI67	-2.93567
HOXC6	-2.91901
BLM	-2.91345
KDR	-2.90812
ABCA6	-2.89673
MCM4	-2.88846
BORA	-2.87863
ATAD2	-2.87496
MTUS1	-2.85593
DSN1	-2.85148
GMNN	-2.85121
MEOX2	-2.8491
CTSC	-2.84204
ZWILCH	-2.8294
SMC2	-2.82547
CDH5	-2.81975
KIFC1	-2.8137
ALDH1A1	-2.80955
ASF1B	-2.7783
AUNIP	-2.77354
TNFSF15	-2.76587
AURKA	-2.76504
SULT1E1	-2.76357
MCM6	-2.75986
ICAM2	-2.75937
CRTAC1	-2.74661
PFAS	-2.73896
STYK1	-2.72064
CCL14	-2.70228
PCSK1	-2.69494
PTGS1	-2.68441
FEN1	-2.68012
NRGN	-2.67894
CDKN2C	-2.67868
GINS4	-2.66912
SDPR	-2.66674
HYAL2	-2.66458
NES	-2.6623
FBL	-2.64837
SMC4	-2.63535
SUV39H2	-2.63527
GNG11	-2.62807
STEAP1B	-2.60376
COLEC12	-2.60148
DNA2	-2.59508
MYBL2	-2.59411
FANCG	-2.58941
TIE1	-2.54681
RAD51	-2.54065
TYMS	-2.53487
RPL39L	-2.52061
DUT	-2.51558
WDHD1	-2.515
VRK1	-2.48865
POLA1	-2.48796
USP1	-2.47076
SPDL1	-2.4598
TROAP	-2.44334
CFI	-2.44311
LXN	-2.43903
BRCA1	-2.43699
TNFRSF1B	-2.41872
NETO2	-2.4185
MIS18BP1	-2.41749
DNAJC9	-2.41499
ANGPT2	-2.41246
MIS18A	-2.41193
NOS3	-2.4112
KCTD12	-2.40834
MT1M	-2.40113
RFC4	-2.39805
WDR76	-2.38203
LMO2	-2.37591
EIF4EBP1	-2.37373
CDC25B	-2.34705
MCM3	-2.33947
CKS2	-2.33853
LBR	-2.32733
CALCRL	-2.31996
FAM124B	-2.31846
LMNB2	-2.3105
GIPC2	-2.30767
GPR4	-2.30435
ERCC6L	-2.29388
GPSM2	-2.29182
DUSP6	-2.28395
BARD1	-2.27548
ECT2	-2.27497
MAOA	-2.26704
CALML4	-2.26587
RAD54B	-2.26225
HMGB3	-2.24473
ARHGAP19	-2.22401
DNMT1	-2.21683
FAM111A	-2.21599
ACKR3	-2.21537
RAD54L	-2.20927
LY75	-2.20599
PLK1	-2.20173
CECR1	-2.19865
MYO5C	-2.19757
CENPN	-2.19537
MALL	-2.19404
IGFBP1	-2.18028
DDX39A	-2.16871
HMGB3P1	-2.16838
SOX18	-2.14933
C1orf115	-2.13982
PECAM1	-2.13542
GRB14	-2.13538
SCARA3	-2.12952
SLC7A11	-2.11586
CDT1	-2.09717
CLU	-2.09632
KNTC1	-2.08661
CSGALNACT1	-2.07917
RFC2	-2.07424
POLD1	-2.06876
ZNF395	-2.0683
ACAT2	-2.05842
LIG1	-2.05747
RPS6KA5	-2.05009
BRIP1	-2.04742
SYBU	-2.04698
PSIP1	-2.04493
RBP1	-2.03673
PMCH	-2.03634
CHEK1	-2.03602
NPM3	-2.03495
NASP	-2.03378
PARP1	-2.03361
PKIA	-2.03342
AGPAT5	-2.03036
CDCA4	-2.02442
EFHD2	-2.01974
PRKAR2B	-2.01214
RRM1	-2.00298
ESPL1	-2.00024
IL18	-1.99588
GPR65	-1.99576
EGFL7	-1.99449
PDSS1	-1.99042
KIT	-1.98722
BRCA2	-1.98468
TMEM97	-1.98265
NCAPD2	-1.97909
NDN	-1.97578
EMCN	-1.96456
CCNF	-1.96376
AMD1	-1.96375
MPHOSPH9	-1.96265
WHSC1	-1.96107
CXCL2	-1.95911
THSD7A	-1.95318
IL15RA	-1.9409
SIM1	-1.93745
HAUS4	-1.9337
RIBC2	-1.93244
PPIF	-1.93183
RGCC	-1.92756
STAB1	-1.92559
MME	-1.92523
SNRPA	-1.92493
ACVRL1	-1.92042
ARHGAP22	-1.91999
DTYMK	-1.91695
FAM107A	-1.91235
SRPX	-1.90677
HHEX	-1.89198
GPR126	-1.89177
PPP1R16B	-1.88627
ZBTB16	-1.88592
FES	-1.88342
ARAP3	-1.8828
APITD1	-1.87788
ORC1	-1.87568
PCNA	-1.86653
PYCARD	-1.86088
CBR3	-1.85426
CARD8	-1.84582
CHAF1A	-1.84336
SNHG3	-1.84317
RAC3	-1.83542
CD302	-1.83193
EXOSC8	-1.83164
SLC27A3	-1.82871
CNTRL	-1.8239
NUP107	-1.82246
SOX17	-1.82134
RPGR	-1.81853
TAF1B	-1.81456
LSR	-1.81032
HMGA2	-1.809
SHMT2	-1.80766
TSEN2	-1.8029
MSH2	-1.79809
METTL7A	-1.79035
NUP85	-1.78958
PDE4B	-1.78316
NDC1	-1.7763
SLC43A3	-1.77551
PCK2	-1.75731
ZNF107	-1.75602
ZNF93	-1.75064
CXCL8	-1.74543
NSMCE4A	-1.74344
AMIGO3	-1.74155
FABP5	-1.73853
ANKRD28	-1.72699
DONSON	-1.72671
GALK1	-1.7262
MGAT4A	-1.72532
ACN9	-1.72326
PARP12	-1.71677
NEDD4L	1.69264
TEAD3	1.70039
IFI27	1.70653
BCAS4	1.70925
LZTS3	1.71087
ZHX2	1.71188
DYSF	1.71583
SATB1	1.71881
EDIL3	1.71995
TMEM127	1.72026
ATF3	1.72271
CD200	1.72335
TGFB2	1.72778
PLGLB1	1.73049
SSH1	1.73218
LGALS3BP	1.73317
ACKR4	1.73391
PMEPA1	1.73549
TCF7L1	1.73753
DUSP1	1.73887
GADD45A	1.74417
SPINK1	1.74474
TSPAN8	1.74667
LTBP1	1.74765
ARSB	1.74912
LY96	1.75125
COPZ2	1.75225
MYO1D	1.76164
TLL2	1.7624
WIPI1	1.76449
VPS41	1.76568
ST5	1.77222
GALNT10	1.77305
RAB11FIP1	1.77862
LMOD1	1.78124
PKD2	1.78927
ANTXR1	1.79269
EPPK1	1.79664
SYNPO	1.79667
IGF2R	1.7977
CYFIP2	1.79809
YPEL5	1.80647
GPX3	1.80843
CTPS1	1.80937
GP6	1.81466
RAI2	1.81762
ACP2	1.81887
ANGPT1	1.81903
RAB31	1.82229
JAG1	1.82767
ST3GAL5	1.83251
ATRNL1	1.83993
AKIP1	1.84266
CDKN1A	1.8442
RNASET2	1.85627
HIVEP2	1.8571
SYT1	1.86099
SLC39A6	1.86222
CDKN2A	1.86911
PRR5L	1.87113
ENPP4	1.87303
PDE5A	1.88027
HLA-B	1.88099
MSX1	1.88866
ZNF415	1.89254
VCAN	1.89296
IGFBP2	1.89299
C9orf3	1.89454
MIR6132	1.89488
GLRB	1.90207
DNAJB9	1.91227
NRXN3	1.91731
BST1	1.91736
SLC20A2	1.91814
RGS7	1.92139
TOB1	1.93025
LOC102724229	1.9316
RCAN1	1.93599
ZNF365	1.937
ENTPD1	1.93853
HTRA1	1.94013
EHHADH	1.94084
ADAM19	1.94186
FHL1	1.94761
TMEM30B	1.95135
CYBRD1	1.95617
SYT11	1.95633
CREG1	1.95644
SORT1	1.95945
TAP1	1.95953
ERO1LB	1.95964
TGFBR1	1.96084
SLC31A2	1.97213
DENND1B	1.9724
ADAM12	1.97286
NOTCH2	1.98446
GBX2	1.99235
DDR1	1.99236
LOC101927705	2.0035
ARHGAP5	2.00444
LYN	2.009
C5orf30	2.015
BACH2	2.0247
PIK3IP1	2.02555
FGF1	2.03649
TAGLN	2.03787
REEP1	2.04105
HIST1H2BH	2.05257
CDH11	2.05295
COL3A1	2.05742
ITGA3	2.06087
TSPAN13	2.06264
OSBPL1A	2.06364
HHLA3	2.07712
COL4A5	2.07929
CLIC3	2.08116
CDC14B	2.0828
CDA	2.08378
PTPRM	2.08614
GHR	2.09303
BCHE	2.10247
ITIH3	2.10402
NPR3	2.10571
NTF3	2.10902
STK38L	2.10992
CYB5R1	2.11653
ACYP2	2.11858
SSBP2	2.11972
MDN1	2.12134
MXI1	2.12741
LRRC32	2.12908
IFRD1	2.1443
MYO1B	2.14547
INA	2.15546
KCNN2	2.16005
PALLD	2.16331
FLNC	2.1707
CD97	2.20646
GLT8D2	2.22623
ASPN	2.22798
HIST1H2BG	2.24226
IER3	2.2451
MYH11	2.25633
PARG	2.25749
HBEGF	2.26632
TTLL7	2.26898
COL1A1	2.2827
C8orf4	2.28298
CLSTN2	2.28396
LGR4	2.28426
ID2	2.29139
LOC100506558	2.30609
PINK1	2.30949
IFIT1	2.34273
RND1	2.34526
OSTM1	2.353
THBD	2.36865
ULBP2	2.36975
TSPAN2	2.37058
STAT4	2.37108
IFI6	2.37159
TGFBI	2.37683
FLRT3	2.38379
PNMAL1	2.39881
FZD2	2.40123
FGF5	2.40339
TOM1L1	2.41606
SSPN	2.41933
LRP12	2.41961
GPRC5A	2.43077
HIST1H1C	2.44814
ABAT	2.45335
NEFM	2.46115
IRS1	2.47637
TRPV2	2.47955
PPME1	2.47975
ADAMTS5	2.48074
EREG	2.48841
SEMA3C	2.49413
SLC18A3	2.49747
LOXL1	2.50109
CHST15	2.50732
TMEM45A	2.52487
BHLHE41	2.52856
HIST1H2BE	2.52918
POSTN	2.53136
PCDHA1	2.53812
CST6	2.54535
COL15A1	2.55429
NUAK1	2.58566
PAPPA	2.58842
ANKRD6	2.59266
LEPREL1	2.59457
SPINT2	2.60325
ARHGEF40	2.62144
PTPN13	2.62679
TRIM36	2.63418
TPD52	2.64467
LOX	2.64636
FSTL3	2.66308
DYNC1I1	2.66328
CHST2	2.67234
RRAGD	2.69049
MMP12	2.69862
BANK1	2.70513
ELOVL4	2.72078
NAP1L2	2.73643
DDIT3	2.75483
ITGB1BP2	2.7594
KCNMB1	2.76848
FILIP1L	2.80219
WFDC1	2.82688
DKK2	2.83423
PLA2G4C	2.85964
TNFAIP6	2.88791
MYL9	2.90121
GPR116	2.913
BAMBI	2.91438
HIST1H2BC	2.92095
PTPLA	2.92254
FBN1	2.95092
EDNRA	2.9927
HIST1H2BD	3.0352
SERPINI1	3.0379
FAM69A	3.05151
QPCT	3.07205
HDAC9	3.08176
AMIGO2	3.08693
MGAM	3.09067
NGF	3.09183
ACTA1	3.12885
MAP9	3.14004
BDNF	3.1441
ITGA1	3.17585
SUGCT	3.21961
PPM1H	3.22361
ITM2C	3.27189
PPP1R3C	3.29793
SYNGR3	3.32275
MFAP5	3.33035
HIST1H4H	3.33606
SCN9A	3.34288
LBH	3.35052
MANBA	3.36228
FOXD1	3.39583
CCND2	3.40961
H2BFS	3.4206
ABCB1	3.43573
ACTA2	3.45838
COL4A4	3.48727
TRPC4	3.4937
HIST1H2BK	3.49458
FHOD3	3.50565
HSPB8	3.52848
VGLL3	3.54866
FAM129A	3.56288
SERPINE2	3.57737
CSRP2	3.58975
HIST2H2AA3	3.59012
AOX1	3.59529
CAP2	3.59892
IGFBP5	3.59975
FAS	3.61923
GAS6	3.62378
GFRA1	3.62822
TUFT1	3.64465
HSD17B6	3.64663
PTPRR	3.68108
TPD52L1	3.7315
SLC46A3	3.75229
ARID5B	3.77362
VLDLR	3.78839
LARP6	3.80785
INHBA	3.82328
GEM	3.90667
RASGRP1	3.94911
CCDC81	4.17481
GREM1	4.34105
TMEM158	4.38503
HIST2H2BE	4.41871
LOC728392	4.42307
GPR183	4.48935
TNFRSF11B	4.48958
RTN1	4.50559
ACTC1	4.55551
BMPR1A	4.59068
FZD7	4.59217
FAT1	4.62146
ITGA4	4.72663
MYOZ2	4.74407
MAP3K7CL	4.74656
SDC2	4.89784
HIST1H2AC	4.96734
WNT5B	5.03658
MYLK	5.10488
CRYAB	5.34599
PCOLCE2	5.37606
PLN	5.60643
PLCB4	5.64202
GPNMB	5.84922
DSP	5.94157
ST6GALNAC5	5.96262
IGFBP3	6.34277
CNN1	6.39905
XYLT1	6.47933
EFHD1	6.53171
ACTG2	6.58413
TNMD	6.6008
DACT1	6.75253
FAP	0
OXTR	7.98905
NPPB	9.0033

## Sheet: h
White adipocyte to Brown adipocyte
Gene Symbol	Fold change
Serpina1a	-6.4247
Igfals	-5.54967
Klf15	-4.67672
Lgr5	-4.18382
C6	-3.88031
Phkg1	-3.71831
Zfp455	-3.62784
Fbxo2	-3.53269
Cyp3a44	-3.51663
D3Wsu167e	-3.50005
Nap1l3	-3.40893
Nxf7	-3.40472
AU040096	-3.40448
Saa1	-3.40107
Ccl19	-3.368
Fxyd3	-3.31841
Neil3	-3.2979
1700102P08Rik	-3.25797
Gm17344	-3.20646
Lrrc4	-3.18986
Sult3a1	-3.18781
Nrsn1	-3.14907
Ang3	-3.14469
Bmf	-3.14365
Gm7008	-3.13565
Cnr2	-3.12741
Slc6a4	-3.12607
Morn3	-3.11947
Slc8a3	-3.11842
C8b	-3.11288
Chodl	-3.10386
Cnih3	-3.07632
C78344	-3.0567
Cyp2f2	-3.01882
Tifa	-3.00473
Fcer1a	-2.97855
Caps2	-2.97677
Marco	-2.9558
Lman1l	-2.9513
Atf7ip2	-2.90247
Lincpint	-2.90197
Slc39a4	-2.88343
Prss39	-2.87142
Cfhr1	-2.85642
Lect1	-2.85144
Sncg	-2.84499
Slc5a8	-2.81954
Il1rl2	-2.81374
Gucy2c	-2.81276
Irf4	-2.80931
Gm6277	-2.80828
Hsd11b2	-2.78862
Saa4	-2.78225
Gimap3	-2.77746
Fut10	-2.77016
Rfx1	-2.72505
Hs3st3a1	-2.72358
Tmem100	-2.72022
Pld4	-2.7174
C1qtnf1	-2.71274
Rdh7	-2.71237
Celsr1	-2.68462
Ptprcap	-2.66299
Esr1	-2.6629
Clec5a	-2.66284
Kcnq5	-2.66035
Ccr1	-2.6534
Sprr2h	-2.63282
Serpina3c	-2.61697
Marveld3	-2.61594
Mia	-2.5943
Cacng3	-2.59008
Krtap19-3	-2.5742
Rhox5	-2.57133
C77068	-2.57074
Lep	-2.56952
Gpr37l1	-2.56862
C78878	-2.54796
Ido2	-2.54083
Ftcd	-2.53564
Serpinb6c	-2.52779
Ccl20	-2.52517
Scin	-2.52422
Tmem121	-2.51986
Cdx1	-2.50714
Morn4	-2.50404
Defb13	-2.49752
Krtap3-2	-2.49623
Etv4	-2.48644
F13b	-2.48462
D3Ertd229e	-2.47321
Fchsd1	-2.45559
Rhbg	-2.44554
Mafb	-2.44506
Fam84a	-2.4362
Slc22a7	-2.43226
Ins1	-2.41672
C77405	-2.4162
Adam3	-2.40103
Cfd	-2.39762
Lgi4	-2.39187
Cyp2d26	-2.38675
Akr1cl	-2.38518
B3gnt3	-2.38118
5830411J07Rik	-2.37869
Chst10	-2.37794
Slc5a4a	-2.37672
4930427A07Rik	-2.37512
Zfp94	-2.3736
Slc8a1	-2.37234
Eva1c	-2.3696
Il21	-2.366
Serpina3k	-2.36504
4932441J04Rik	-2.36441
Prn	-2.36053
Kif5a	-2.3551
Mup5	-2.35429
Rnf138rt1	-2.35267
Tsnaxip1	-2.34393
Gm16499	-2.34374
Agap2	-2.3322
C80425	-2.33085
Ly6i	-2.32944
Tac1	-2.32724
C76132	-2.32518
4933428G20Rik	-2.31875
Klk11	-2.31871
Magea4	-2.31639
Slc4a5	-2.31458
Meox1	-2.31015
Smtnl1	-2.30945
Spire2	-2.30689
Slc25a13	-2.30588
Sorcs3	-2.30549
Mansc1	-2.29205
Zfp111	-2.28785
Gm15393	-2.27233
Igkv5-39	-2.25539
Rbp2	-2.23703
Gm14085	-2.23164
F2rl1	-2.22861
Gstm6	-2.22418
Gatm	-2.22147
Tlr2	-2.22092
Cd19	-2.21822
Ambn	-2.21556
Gm10921	-2.20752
Klrc3	-2.20547
Ccer1	-2.20155
Pcdhb10	-2.20068
Zic3	-2.19573
Gm2083	-2.1932
Saa2	-2.18808
Ocln	-2.18103
Lmx1a	-2.17619
Cd209e	-2.17348
Ppp1r14a	-2.16723
Ikzf2	-2.15856
Slamf8	-2.15584
Ptgds	-2.15185
D12Ertd216e	-2.14551
Cyp2c50	-2.14511
Sdr42e1	-2.1441
Nkx6-2	-2.14114
Marveld2	-2.13794
1700008F21Rik	-2.13651
Btk	-2.13135
AA511254	-2.12068
Rax	-2.11697
Scn7a	-2.11582
AK213652	-2.1141
Ugt2a3	-2.11371
Angptl1	-2.11095
Zfp112	-2.10912
Sfxn4	-2.10431
Gm21320	-2.10046
LOC102633540	-2.09564
Srgap1	-2.08349
Hba-x	-2.08081
Wnk4	-2.07584
Krtap13-1	-2.07314
Ccl17	-2.068
Srgn	-2.06386
Ammecr1	-2.05966
Zfp2	-2.05709
Mcpt1	-2.05252
Optc	-2.04948
BC065403	-2.04409
Rorc	-2.04147
Ppnr	-2.04093
Rcsd1	-2.03576
Zfp688	-2.03573
Wnt2b	-2.03539
Gad1	-2.03429
Ces1g	-2.03067
Isyna1	-2.02836
Itih3	-2.02481
Rasa4	-2.01824
Esm1	-2.01742
Tspan10	-2.01685
Dnah1	-2.01566
Lyzl4	-2.00929
Ccl4	-2.00593
Hes3	-2.00321
Ddx25	-2.00089
Srcin1	-1.99983
Mpv17l	-1.99906
Eml6	-1.98569
Zfr2	-1.98498
Artn	-1.98443
Afp	-1.98218
Tnmd	-1.97546
Vnn3	-1.97532
Slc46a3	-1.97405
Kank3	-1.97234
Dmrt1	-1.97218
Tcea2	-1.96941
Abca8b	-1.96652
Npvf	-1.96626
Prss22	-1.96546
Rspo2	-1.96261
Mup3	-1.95168
Fut2	-1.9493
Slc23a3	-1.94894
Clstn2	-1.94162
Mageb3	-1.93784
Robo3	-1.93367
P2rx7	-1.93016
Il4	-1.92341
Maats1	-1.92007
Ntn1	-1.91947
Nfe2	-1.91825
Pkhd1l1	-1.91781
Atxn7	-1.9162
Orm2	-1.91618
Clec14a	-1.91272
Apoe	-1.91195
Neurog2	-1.90862
Sec14l4	-1.90271
Clec10a	-1.89776
Muc1	-1.89338
Igkv9-120	-1.88628
Myh14	-1.88609
Ninj2	-1.885
Syt13	-1.88191
3110070M22Rik	-1.87744
Abcb1b	-1.87708
Rasip1	-1.87692
Pcdhb2	-1.87603
Psmd9	-1.87287
Syn2	-1.87004
Ifitm10	-1.86791
Wfdc2	-1.86625
Thpo	-1.86605
Cpz	-1.866
Tnnt3	-1.86559
Hoxd3	-1.86539
Calb1	-1.86305
Slc16a8	-1.85984
Wfdc18	-1.85767
Top3a	-1.85754
BC053393	-1.85341
Serinc4	-1.85229
Igkv6-15	-1.8508
Klrd1	-1.84859
Fam134b	-1.84697
BC051019	-1.84506
BC025933	-1.84442
Col9a2	-1.84263
Upb1	-1.83758
Nhsl1	-1.83257
Tjp3	-1.83202
Myom1	-1.83077
Tspan32	-1.82411
Pgc	-1.82112
2700099C18Rik	-1.81665
Cd55	-1.8133
Ms4a10	-1.81029
Slc2a9	-1.80544
Anxa8	-1.80415
Olfr65	-1.80342
Dpp4	-1.80323
Lrrtm1	-1.79853
Fgf5	-1.79809
Slc1a6	-1.7975
Nkd2	-1.79503
Calml3	-1.78872
Timm8a2	-1.78585
Cmtm8	-1.78523
D730048I06Rik	-1.78434
Samd11	-1.78432
LOC102642017	-1.78311
Egr3	-1.78155
Fbxo15	-1.77869
Nanog	-1.77627
Khdc1a	-1.77422
Taar1	-1.77212
Klk1b4	-1.77148
Scx	-1.76694
Flt3l	-1.76492
Osbpl10	-1.76471
Myl6b	-1.76438
Gm3579	-1.7629
Wfdc5	-1.75764
Gpld1	-1.75698
Tuba8	-1.75379
Higd1c	-1.73401
Rgs7	-1.7263
AF366264	-1.72509
Mettl7a2	-1.72306
Ptprr	-1.71876
Angpt1	-1.71648
Osr2	-1.71648
Grk1	-1.71586
Ccnb1ip1	-1.71425
Ccdc85a	-1.71256
E130012A19Rik	-1.71073
Adamts5	-1.70965
Tdo2	-1.70942
Mbd3l2	-1.70939
Cyp4a12a	-1.707
Rnf32	-1.707
Mettl7a1	-1.70615
Oxtr	-1.70442
Nid2	-1.70278
Apobec3	-1.69915
Foxi1	-1.69616
Tnfrsf11a	-1.69521
Themis2	-1.69383
C3	-1.69103
Igf1os	-1.69069
Esrp2	-1.68402
Tyms-ps	-1.6809
Olfr16	1.23477
Enthd2	1.2349
A530058N18Rik	1.23697
Pth2r	1.23697
Pkp2	1.23748
Btg4	1.23766
Tm4sf20	1.23787
Myh8	1.23966
Nbeal2	1.23974
Tspan15	1.23976
Wnt7a	1.24073
Acot4	1.24094
Crxos	1.241
Arl4a	1.24249
Gabrp	1.2436
Catsper1	1.24473
Ppp1r14d	1.24593
Usp43	1.25137
Pls1	1.25169
Zfy1	1.25197
BC021785	1.25313
Acot5	1.25692
Ky	1.25729
Cwh43	1.25808
Cd209g	1.25916
Nkg7	1.25937
Prkci	1.26397
Tex18	1.26526
Crtac1	1.26768
Adam26a	1.26803
Agpat3	1.27148
Gas7	1.2719
Palmd	1.27201
Rassf9	1.27216
Nphs1	1.27408
H2-Q10	1.27435
Myog	1.27638
Naip5	1.27729
Ehd2	1.28218
Zc3h3	1.28294
Txk	1.28481
Klk4	1.28879
Slc7a1	1.28879
Plbd1	1.28936
Kcnn2	1.29184
Aqp7	1.29449
Mia2	1.29495
Oas1b	1.29753
Elavl2	1.29758
Itih5	1.30157
Svs6	1.30213
Nhlh1	1.30314
Sdpr	1.30495
Cyp46a1	1.30548
4931406G06Rik	1.30586
Sstr4	1.30708
Insl5	1.30721
F2rl3	1.30766
Ppp1r3a	1.30832
Col13a1	1.30946
Olfr155	1.31015
Klra21	1.31315
Pola2	1.31384
Ighg	1.31618
Gbgt1	1.31673
Ribc1	1.31761
Slurp1	1.31761
C78513	1.31765
Bsnd	1.32023
Lrrc23	1.32075
Krtap13	1.32082
Wdr90	1.32673
Etv2	1.32746
Cryba4	1.32856
Upk3a	1.32937
Gfi1	1.32973
Nrg4	1.33027
Tat	1.3322
Mrgpra4	1.3335
Vipr1	1.33414
Htr6	1.33708
Adig	1.33746
Cda	1.3379
Hnf1a	1.33941
Gm9779	1.33949
Ptprj	1.34006
Padi1	1.34171
Slc6a18	1.34465
Lyst	1.3472
Cdkn1c	1.34834
Phgr1	1.34906
Lrba	1.35059
Gnb3	1.35096
Atxn1	1.3533
Dmrt2	1.35423
Myot	1.35532
1700034I23Rik	1.35594
Tex15	1.35917
Acox1	1.36001
Aqp8	1.36108
Acsf2	1.36219
Ermp1	1.36241
Snrk	1.36941
Dmkn	1.36979
4930432F04Rik	1.3698
L1cam	1.37249
Cpa2	1.37422
Foxa2	1.37511
Ceacam10	1.37556
BC038268	1.37578
Muc13	1.37664
4933429H19Rik	1.37744
Tmem140	1.38133
Ly6g6d	1.38492
Abcb11	1.38956
Caln1	1.39053
Actn2	1.39313
Igflr1	1.39647
Msh5	1.39733
Krt86	1.39841
Pcsk4	1.39996
Slc6a13	1.39997
Tlr9	1.40073
Acot1	1.40123
Bpifa1	1.40368
Obp2a	1.40368
Lnx1	1.40373
Sst	1.40648
Slc30a2	1.40724
Mcoln3	1.4079
4930500M09Rik	1.40804
Sorcs1	1.41104
Klra5	1.4152
Tmod4	1.41768
Sftpc	1.42136
Spz1	1.424
Plaa	1.42503
Mmp1a	1.42746
Tubg2	1.43023
Tctex1d4	1.43125
Cd79b	1.43189
Gnrhr	1.4352
Ccr4	1.43606
Cyp2c54	1.43857
Sh2d1a	1.43887
Proz	1.44145
Vax1	1.4428
Car14	1.44357
Ppargc1a	1.44758
Hrk	1.44982
Esx1	1.45534
Chchd10	1.45703
Tmigd1	1.45907
Hid1	1.45969
Sema4a	1.46156
Mtfp1	1.46201
Zfp352	1.46309
Sez6l2	1.46516
Myocd	1.46727
Syngr4	1.47385
Asb9	1.47451
Fpr3	1.47582
Chst4	1.4762
Retsat	1.47764
Gm3716	1.47839
Serpini1	1.4787
Etl4	1.47983
D4Ertd335e	1.48241
Tbxas1	1.4867
Akap7	1.48677
Gnat1	1.49083
Stat4	1.49165
Fdx1	1.495
A2m	1.49833
Taf7l	1.5
Card14	1.50327
Nkx2-2	1.50333
Tmem59	1.50344
Galr1	1.50348
C8a	1.50732
Slc2a5	1.50787
Slc35f4	1.50854
Gm13152	1.51214
Nedd4l	1.51358
5730493B19Rik	1.51511
Sva	1.51522
Guca2b	1.51918
Angptl4	1.52042
Acaa2	1.52081
A930018P22Rik	1.52366
Mt4	1.52618
Rap1gap	1.53427
Gm20782	1.54456
Pnkd	1.54643
Klrk1	1.54811
4933431E20Rik	1.54867
Actrt2	1.54981
LOC664787	1.55197
Rsph6a	1.55265
Kcne3	1.55371
Pax7	1.55574
Gimap7	1.55618
Gsdmc	1.55661
Itgax	1.56347
Krtap4-16	1.56506
Isl2	1.56924
Dhcr7	1.57009
2310057N15Rik	1.5713
1500002F19Rik	1.57636
Slc26a4	1.57935
Shisa2	1.58105
Guca2a	1.58114
H2-Ab1	1.5823
LOC102631579	1.58547
C79490	1.58615
Rrh	1.58772
Opn4	1.59675
Clmn	1.59808
Tcstv3	1.59954
Mpzl2	1.61362
Dnajb13	1.61408
Rhcg	1.61671
Sall3	1.61686
DXBay18	1.62125
Krtap14	1.62497
Gm12617	1.62728
Asb10	1.62899
Vmn1r65	1.62918
Dock2	1.63233
Hcar2	1.64148
Reep1	1.64524
Nipsnap1	1.64818
Proser2	1.64853
Nodal	1.65293
Nat1	1.65403
Slc5a4b	1.65568
Olfr15	1.65644
Gli1	1.67183
Gnai1	1.6737
Cldn7	1.67403
Slc47a1	1.67907
Krt79	1.6793
Gabra6	1.67992
Gja10	1.68161
Fbxw14	1.68197
Phospho1	1.68224
Bmp5	1.68291
Pacrg	1.68528
Zbtb7c	1.68586
Vmn1r172	1.68651
Cxcl17	1.68846
Sema3e	1.68995
Timd2	1.69275
Usp26	1.70137
Gm26643	1.7026
Anxa10	1.70304
Sh3gl2	1.7031
Spt1	1.71265
4931406C07Rik	1.71367
D11Ertd326e	1.71405
4930470P17Rik	1.71567
BC147527	1.71648
Rgs11	1.7187
Adtrp	1.71979
Pcsk1n	1.72071
Adrb1	1.72084
Lce1d	1.72558
Dusp13	1.72659
LOC102641785	1.72858
Cblc	1.7295
Mas1	1.73303
Slc23a1	1.73429
6330403K07Rik	1.73533
Efcab4a	1.73808
Spib	1.74394
Ifna5	1.74593
Wnt3	1.74593
Gdf11	1.7477
Adam18	1.75125
Pdcd1lg2	1.75424
Vmn1r46	1.75451
Krtap6-3	1.75576
Sult2b1	1.75621
Tex11	1.76656
Tsix	1.76848
Wnt9b	1.77216
Slc27a1	1.77218
Fabp2	1.77627
a	1.7766
Mcpt-ps1	1.77705
Trpc7	1.78003
Bai1	1.7824
Gm9817	1.78339
Alox12e	1.78467
Itgae	1.78715
Zfp59	1.78831
Sema6b	1.78933
Prl7a1	1.79354
1700067P10Rik	1.79394
Klra1	1.79764
Asb16	1.80016
AA545190	1.80216
Sntb1	1.80642
Duoxa2	1.80786
Glra3	1.81526
Syt3	1.82147
Cyp4a10	1.82261
Efna5	1.82453
Dll1	1.82505
Sidt1	1.83435
Ttr	1.83477
Fga	1.83503
Spata19	1.84566
AA672641	1.848
Rdh1	1.85513
Myt1	1.86396
Mrap	1.8641
Itpka	1.86466
Ush1c	1.8678
Grb7	1.86831
Krt27	1.86848
Nrg3	1.87016
Ncr1	1.87387
Lalba	1.8838
Fam89a	1.88447
Ephx2	1.88602
Elovl4	1.8881
Ccdc106	1.89146
Aox4	1.89898
LOC102633720	1.90368
Bves	1.90861
Omt2b	1.90892
Galr2	1.91533
Zfp264	1.92065
Aif1l	1.92177
Frmd5	1.93111
Lipf	1.94073
Gjd4	1.94132
Elovl2	1.94491
Ppargc1b	1.94961
Ces1f	1.95498
Tex14	1.963
Myf5	1.9648
Cyp2b10	1.96751
Ubd	1.96822
Lama3	1.96822
Fam195a	1.97322
Yipf7	1.97667
Gabrr1	1.9841
Cntnap1	1.98548
Mmp1b	1.99562
Cckar	1.99589
Ptf1a	2.0012
Nkx3-1	2.00207
Hspa1l	2.01606
Gm12606	2.02104
Sprr1a	2.02117
Chkb	2.02122
Plin5	2.02373
Myl2	2.02509
S100a9	2.02531
Stfa3	2.02764
Glyat	2.04406
Aard	2.04977
Cd70	2.05846
Alx4	2.05986
Nepn	2.06778
BC002189	2.07113
Sprr2j-ps	2.07225
Doc2b	2.07525
Tmprss13	2.07717
Tmem45b	2.07891
Hrnr	2.08496
Aldob	2.09254
Cox7a1	2.09374
Apob	2.09865
Enam	2.10226
Chrna5	2.10835
Irs2	2.11009
Hmx2	2.11973
Msc	2.13379
Mug-ps1	2.13473
Fut7	2.13687
Try4	2.13825
Nkx2-1	2.13981
Cd27	2.14197
Ccr8	2.14696
Abcg5	2.14742
Hsf4	2.15201
Foxd2	2.16721
Cyp4a31	2.16912
Cfc1	2.17665
Cdk6	2.17935
Cox8b	2.18374
Clnk	2.18598
Mbnl3	2.18653
Homer2	2.19462
Ltb	2.19616
Fmo4	2.19688
AV320801	2.203
Frat2	2.21265
Gyk	2.22376
Bpifa2	2.22722
Gsap	2.24875
Higd1b	2.25631
Slc5a5	2.25807
Chdh	2.27247
Krtap19-5	2.28263
Car9	2.28462
AA408396	2.28493
Ear4	2.28493
Insm1	2.30317
4930535I16Rik	2.31133
Scrt1	2.31363
Vmn1r53	2.32193
Duoxa1	2.32902
Popdc3	2.33885
AA517545	2.3389
AA675344	2.34125
Nt5c1b	2.34516
Bcmo1	2.34771
Gulo	2.35445
Lrrc2	2.35712
Pthlh	2.36946
Egln3	2.37429
Rarb	2.39852
Wnt9a	2.4202
Ppara	2.42434
AF067063	2.4343
Speer4a	2.43518
Fam184b	2.43579
Gykl1	2.4367
Hcst	2.44396
Cideb	2.44589
Slc15a1	2.45232
Krtdap	2.46316
Cdk18	2.46599
Rgs17	2.46747
Gm8479	2.47316
Tnfrsf9	2.48377
Inhbe	2.48495
Slc27a2	2.50641
Kcnj15	2.51389
Nespas	2.52945
Phxr2	2.54524
Hpn	2.5458
2010005H15Rik	2.54977
Cmbl	2.56039
Ces1d	2.56542
Dtd2	2.56604
Cidec	2.569
Il2	2.57677
Alox15	2.58037
Dhrs2	2.58113
Cnr1	2.60882
Sptb	2.61009
Ihh	2.62372
Hpd	2.63004
Cdx4	2.63584
Tsga8	2.65334
Tinag	2.65994
Gys2	2.67825
Acot3	2.69116
Klf1	2.72846
Fabp3	2.75242
Cyp2c55	2.75905
Papolb	2.76321
Gm11944	2.77005
4930520O04Rik	2.80439
Olfr67	2.83345
Cldn23	2.85953
Nfe2l3	2.864
Impa2	2.89525
Clcn2	2.90207
Myo5b	2.90359
Serpinb9c	2.90903
Acacb	2.93969
Adam2	2.94437
Tmem163	2.94818
Ccdc175	2.963
Cd3g	2.9852
Ehhadh	2.99455
Scd3	3.02459
Gm20767	3.04524
Clip2	3.10866
Defa15	3.13679
Cyp4b1	3.15528
Defb11	3.19853
Ankrd2	3.21083
Krt36	3.21745
St3gal6	3.23816
Fbp2	3.2476
Areg	3.25364
Ifnb1	3.39496
Pdk4	3.58843
Chrna2	3.6147
Zfp936	3.89877
AI594671	3.93518
Fgf21	4.17521
Cited1	4.1833
Elovl3	4.36559
Cyp2c70	4.41218
Rbp7	4.46495
Gm11397	4.52529
Acaa1b	4.54672
Cidea	4.89139
Aadac	5.2814
Car4	5.57627
2610528A11Rik	5.80455
Serpinb9g	6.58089
Ucp1	6.98236

## Sheet: i
T cell to Natural Killer-Like cells
Gene symbol	fold change
A130082M07Rik	-3.065
Cox6a2	-2.6825
Ly6d	-2.4325
Pld4	-2.235
H2-Bl	-2.0875
Nrp1	-2.07125
Cdca7	-1.9775
Pdlim4	-1.9675
Aldh2	-1.91
Cd81	-1.905
Prelp	-1.905
Cd8b1	-1.84375
Cd2	-1.825
Actn1	-1.8075
9626958_317	-1.72
Fam169b	-1.72
Rnpepl1	-1.71
H19	-1.6725
Acss1	-1.6625
Frat2	-1.6625
LOC100046930	-1.6575
9626100_15	-1.64
Notch3	-1.64
Tmem108	-1.625
9626100_224	-1.62
Dtx1	-1.605
Pard6g	-1.5975
Cd6	-1.56875
3830612M24	-1.5625
C3	-1.56
TRBV1_AE000663_T_cell_receptor_beta_variable_1_207	-1.54
Pp11r	-1.535
Lman2l	-1.53125
Ccl9	-1.53
Marcks	-1.5025
Il17rb	-1.495
Ramp1	-1.4675
Ephx1	-1.455
Gfi1	-1.4475
A130092J06Rik	-1.44
Hibadh	-1.43
LOC381739	-1.4125
C230098O21Rik	-1.405
Slc5a9	-1.405
H2-Q2	-1.3975
Bgn	-1.3925
Dgka	-1.385
Prkcb	-1.37667
Txnip	-1.37125
Igh-6	-1.37
Tmem121	-1.365
Fbp1	-1.35
Mtf2	-1.3475
LOC386545	-1.3325
Nt5dc2	-1.33
Hdac7	-1.3275
AI481316	-1.325
Tcf7	-1.32125
Brd3	-1.3175
Snai3	-1.315
LOC641240	-1.3125
Ppargc1b	-1.3025
5430417L22Rik	-1.2925
Ets2	-1.2925
Dntt	-1.28
Tbxa2r	-1.27375
A830080H07Rik	-1.27
Slc16a5	-1.2675
4933421G18Rik	-1.265
LOC100044475	-1.2625
1110046J11Rik	-1.26
Dap3	-1.25812
Acvr2b	-1.2575
Art4	-1.2575
H2-Eb1	-1.2475
Pou6f1	-1.2475
Tapt1	-1.2375
Xrcc6	-1.22083
5830496L11Rik	-1.22
Rapgef3	-1.2175
LOC100041103	-1.21
Lox	-1.21
Nisch	-1.20833
Ril-pending	-1.205
Pitpnm2	-1.1925
Tpst1	-1.19
Bcl7a	-1.1875
Zfp12	-1.1875
TRBV8_AE000663_T_cell_receptor_beta_variable_8_270	-1.1825
Cd3d	-1.18
H3f3b	-1.18
H2-Ob	-1.1725
Brp17	-1.17
Tspan32	-1.165
Bcl11b	-1.16063
6430510M02Rik	-1.16
Rps6kl1	-1.155
Gldc	-1.15
1810015C11Rik	-1.1475
2210419D22Rik	-1.1475
A230013K13Rik	-1.1425
Col5a1	-1.1425
Snx30	-1.14
EG433229	-1.13
F730003H07Rik	-1.13
H2-Ab1	-1.12583
Pdxp	-1.125
Trim28	-1.125
Msh6	-1.12
Cryl1	-1.1125
B230345P09Rik	-1.11
Mib2	-1.11
Llgl1	-1.10875
H2-T10	-1.10833
Col6a1	-1.10167
1190002H23Rik	-1.0925
B230342M21Rik	-1.0925
Ctla4	-1.0925
EG623230	-1.0925
Olfml3	-1.0925
Nav1	-1.09062
Atxn2	-1.09
Cd97	-1.08083
Rgl2	-1.07625
6330403M23Rik	-1.0725
E030007N04Rik	-1.0725
Mmp2	-1.0725
6720418B01Rik	-1.07
Mll1	-1.07
Bahcc1	-1.065
C730009F21Rik	-1.0525
Fyb	-1.05125
Bcl6	-1.05
Sbk	-1.045
Mylc2pl	-1.0425
Slc25a37	-1.0375
A130062D16Rik	-1.035
Zer1	-1.03
Macrod1	-1.025
Prkcd	-1.0225
Ttyh3	-1.0225
Zfp260	-1.01875
A130093I21Rik	-1.0175
Carkd	-1.0175
Gm525	-1.0175
Slc29a1	-1.01625
5930416I19Rik	-1.01
Cxcr4	-1.01
Setd1b	-1.01
A130038J17Rik	-1.0025
LOC386360	-1.0025
LOC100045607	-1
A930023F05Rik	-0.9975
3110013H01Rik	-0.9925
LOC100042405	-0.9925
Notch1	-0.9925
scl0001849.1_2273	-0.9925
TRBV11_AE000663_T_cell_receptor_beta_variable_11_244	-0.99
3100002J23Rik	-0.985
A230057M07Rik	-0.985
Pik3ip1	-0.985
4921518A06Rik	-0.984167
St6gal1	-0.98375
Stk4	-0.98
Anp32e	-0.9775
Cd27	-0.976667
Rrp12	-0.9725
Slc43a1	-0.96875
Mscp	-0.9675
Abhd8	-0.965
C920004C08Rik	-0.965
TRBV31_X03277_T_cell_receptor_beta_variable_31_33	-0.965
C230082I21Rik	-0.9625
Cul7	-0.96
Adrb2	-0.9575
6330403E01Rik	-0.955
5730593F17Rik	-0.9525
E430013K19Rik	-0.95
1700012H17Rik	-0.9475
BC039093	-0.945
Id3	-0.945
Arhgef18	-0.9425
Fam110b	-0.94
Sox4	-0.9375
scl0002975.1_346	-0.935
1500001E21Rik	-0.93
Gas6	-0.9275
6720469N11Rik	-0.92
A130022A09Rik	-0.92
Phf2	-0.9175
C130002K18Rik	-0.915
Rfx2	-0.915
2010016I18Rik	-0.9125
4930572J05Rik	-0.9125
Gdpd1	-0.9125
Csrnp2	-0.9075
Gstm2	-0.9075
Rnf144a	-0.9075
Psap	-0.90625
Tcrb-V8.2	-0.90375
BC021381	-0.9025
Cd1d1	-0.9025
Foxn3	-0.9025
LOC639001	-0.9025
Rmnd1	-0.9025
9130415E20Rik	-0.9
Dusp10	-0.9
Rgs4	-0.8975
scl000548.1_6	-0.8975
Dgcr6	-0.89625
Phxr4	-0.895
EG433224	-0.885
Icam2	-0.885
Mum1	-0.885
Aqp11	-0.88125
Irf2bp1	-0.88
OTTMUSG00000004551	-0.8775
Zfp579	-0.8775
Ints1	-0.8675
B9d1	-0.865
Bhlhb9	-0.865
EG432879	-0.865
Gpr83	-0.865
LOC384373	-0.865
Sla	-0.860833
Hp1bp3	-0.86
Atf5	-0.8575
Dclk2	-0.8575
Ldb1	-0.8575
Pde1b	-0.8575
Slc29a3	-0.8575
Tcrb-V8.3	-0.8575
2310007G05Rik	-0.855
E430021E22Rik	-0.8525
Ilvbl	-0.851875
A930013B10Rik	-0.85
Fcho1	-0.845
LOC100047827	-0.845
4933439C20Rik	-0.8425
B930030B22Rik	-0.84
Ift80	-0.84
Pank4	-0.84
Zfp219	-0.835
Bambi-ps1	-0.83
H2-Oa	-0.83
Iap	-0.83
Cd47	-0.8275
Socs3	-0.8275
Tlk1	-0.8275
Plekhg2	-0.826667
2210408F11Rik	-0.825
6430540M20Rik	-0.825
Col2a1	-0.825
Maged1	-0.8225
2810410A03Rik	-0.82
LOC386144	-0.82
Greb1	-0.8125
Spata13	-0.8125
Akap8l	-0.81
LOC621968	-0.8075
Smarcd2	-0.8075
Tap2	-0.8075
Fbxo10	-0.805
Chrna9	-0.8025
Rgs10	-0.8025
LOC100047651	-0.8
Fam152b	-0.7975
1810062O18Rik	-0.795
Sord	-0.795
Raf1	-0.79375
Scara3	-0.7925
Smo	-0.790833
Actn2	-0.79
Elfn2	-0.79
Mrpl23	-0.79
Alox5ap	-0.785
G630024G08Rik	-0.785
Gs2na-pending	-0.785
H2-DMa	-0.785
Lck	-0.785
LOC673501	-0.785
Eif4ebp2	-0.7825
Fkbp4	-0.78
Gimap7	-0.78
Plagl2	-0.78
LOC383077	-0.7775
Satb1	-0.776667
7530408C15Rik	-0.775
LOC237877	-0.775
Whrn	-0.775
Disp1	-0.7725
Klf13	-0.7725
Kremen	-0.7725
BC031353	-0.77
Col4a1	-0.77
Stab1	-0.77
5830434P21Rik	-0.7675
LOC100046855	-0.7675
AI875142	-0.765
Zfp148	-0.765
Septin1	-0.76
Dpp4	-0.75875
Klhdc10	-0.7575
Ppt1	-0.7575
Reep3	-0.7575
Adk	-0.75375
Sfrs7	-0.7525
Wdr78	-0.7525
2700084L06Rik	-0.75
Hdgfrp2	-0.75
Ets1	-0.749167
Ccbl1	-0.7475
A630097D09Rik	-0.745
LOC624610	-0.745
Klhl17	-0.7425
Arl6ip1	-0.7375
C430014K11Rik	-0.7375
Ly116	-0.7375
Pcolce	-0.7375
Pold1	-0.7375
Trpc2	-0.7375
D930048N14Rik	-0.7325
Dleu2	-0.7325
mtDNA_CytB	-0.7325
Hdac4	-0.73
Tssc8	-0.73
Tia1	-0.729375
LOC100047273	-0.7275
Ifngr1	-0.725
LOC100044124	-0.725
Vangl2	-0.725
Mex3a	-0.7225
Tctex1d2	-0.72
AI504432	-0.71875
Frmd6	-0.7175
Lip1	-0.71625
2310022B05Rik	-0.715
Akr1c12	-0.715
Prssl1	-0.715
Reep1	-0.715
Mospd3	-0.71375
Igsf3	-0.71
Sfrs1	-0.71
4833425P12Rik	-0.705
9530065M15Rik	-0.705
Ihpk1	-0.705
S3-12	-0.705
B430305P08Rik	-0.7025
Dync1h1	-0.7025
Atp1a1	-0.7
Hdac2	-0.7
Nrf1	-0.7
Casp2	-0.69875
AW549877	-0.6975
Nup210	-0.6975
2900016B01Rik	-0.695
Itprip	-0.695
Map3k1	-0.695
Eif4ebp1	-0.6925
Lphn1	-0.6925
Zxda	-0.6925
LOC100041388	-0.69
Ly6c1	-0.69
0610009J05Rik	-0.685
Fkbp9	-0.685
Lmnb2	-0.685
Parp1	-0.683333
LOC100044566	-0.6825
Ccdc126	-0.68
Nudt6	-0.68
Sox9	-0.68
Igf1r	-0.67875
Fcgrt	-0.67625
9430080K19Rik	-0.675
D930015E06Rik	-0.6725
Pecam1	-0.6725
Hnrpl	-0.67
5430434G16Rik	-0.6675
9530064J02	-0.6675
Fscn1	-0.6675
Mns1	-0.6675
Sfrs4	-0.6675
Usp7	-0.665833
LOC100046211	-0.665
Tcf25	-0.664167
Arhgef11	-0.6625
LOC386513	-0.6625
Ranbp10	-0.6625
Vezf1	-0.6625
Anks1	-0.66
Kctd1	-0.66
2610003J06Rik	-0.6575
Hnrpll	-0.65625
Arglu1	-0.655
Ikzf2	-0.655
LOC100047670	-0.6525
LOC386268	-0.6525
Ttc3	-0.6525
Ptcra	-0.65
Epb4.1l4b	-0.64875
2610319H10Rik	-0.6475
E130102H24Rik	-0.645
Spop	-0.645
3110078M01Rik	-0.6425
Degs2	-0.6425
scl0001132.1_96	-0.6425
Zranb3	-0.6425
Mmp23	-0.64
Ybx3	-0.64
LOC675933	-0.63875
B130064I06Rik	-0.6375
scl0004176.1_1597	-0.6375
2010107G12Rik	-0.63625
9130218E19Rik	-0.635
Bach2	-0.635
Rbks	-0.635
Serpinf1	-0.63375
Bat1a	-0.6325
Kif11	-0.6325
LOC380844	-0.6325
Saps1	-0.6325
Il7r	-0.632
Mapk1	-0.631667
Ccnd1	-0.630833
1700021F05Rik	-0.63
Bmf	-0.63
Eps15l1	-0.63
Kctd2	-0.63
Cd3e	-0.62875
Tubb2b	-0.627917
Arl10c	-0.62625
Metrn	-0.625
Polrmt	-0.625
Pptc7	-0.625
Slc25a12	-0.625
Msi2h	-0.621667
2610036D13Rik	-0.62
A130053N17Rik	-0.62
Cdkn2aipnl	-0.62
Rcor1	-0.62
Sf3b2	-0.62
Arpp21	-0.6195
AA407270	-0.61875
C130045I22Rik	-0.6175
E530004K11Rik	-0.6175
Fstl4	-0.6175
LOC100045983	-0.6175
Rbm5	-0.6175
LOC100045644	-0.615
Rhbdl2	-0.615
Zfp623	-0.615
Adrbk1	-0.6125
Aes	-0.6125
BC106179	-0.6125
LOC665506	-0.6125
Pdha1	-0.6125
Arhgap4	-0.61
Kcnh3	-0.61
6430407L02Rik	-0.6075
AI662250	-0.605
C230070D10Rik	-0.605
C920016N10Rik	-0.6025
Cdan1	-0.6025
Plekhk1	-0.6025
Ppp2ca	-0.6025
Ammecr1l	-0.6
Gata3	-0.6
Gypc	-0.6
Itpr1	-0.6
Mocs1	-0.6
1810014F10Rik	-0.5975
Ddx11	-0.5975
LOC386256	-0.5975
LOC386330	-0.5975
Pdk1	-0.5975
Znf512b	-0.5975
Adssl1	-0.595833
A630082K20Rik	-0.59375
Trib2	-0.59375
2010321I05Rik	-0.5925
Il11ra1	-0.59125
B830007D08Rik	-0.59
D930038J03Rik	-0.59
Numa1	-0.59
Brwd1	-0.589167
Abca3	-0.588333
2610020C11Rik	-0.5875
Ppp1r3c	-0.5875
Sin3a	-0.5875
Slc4a2	-0.5875
Ldoc1l	-0.585
Pabpn1	-0.585
Retsat	-0.585
Itm2a	-0.58375
C130086J11Rik	-0.5825
Sh3kbp1	-0.5825
Slc9a9	-0.5825
Zfhx2	-0.5825
Tnfrsf13b	-0.58125
2210410E06Rik	-0.58
scl0001032.1_178	-0.58
Stx12	-0.58
LOC100047173	-0.5775
Zbtb2	-0.5775
Ebf3	-0.57625
Tpcn1	-0.575833
LOC100047856	-0.575
Runx1	-0.575
Dnmt3b	-0.57375
Psip1	-0.5725
Smoc1	-0.5725
Ahi1	-0.57
AI316807	-0.57
AI846148	-0.57
LOC386486	-0.57
Myo6	-0.57
Sall2	-0.57
Ptn	-0.56875
BC032203	-0.5675
9830141K10Rik	-0.565
9930005O13Rik	-0.565
A130028J20Rik	-0.565
B230387C07Rik	-0.565
Dgkg	-0.565
LOC382163	-0.565
Pex6	-0.564167
2700029M09Rik	-0.5625
Lemd2	-0.5625
Pum1	-0.560833
9530082I15Rik	-0.56
Fem1b	-0.56
LOC100043986	-0.56
Crlf3	-0.55875
Rufy3	-0.558333
B230380D07Rik	-0.5575
C230071H18Rik	-0.5575
Mett11d1	-0.5575
Mettl8	-0.5575
P2ry5	-0.5575
Rag1	-0.5575
Slco4a1	-0.5575
Fbxl12	-0.555625
LOC669166	-0.555
Rab11fip4	-0.555
Uaca	-0.555
4732486I23Rik	-0.5525
Stip1	-0.5525
Ubap2	-0.5525
Zfp41	-0.5525
Fmnl3	-0.551667
Stim1	-0.551667
Itpr2	-0.550625
Alkbh7	-0.55
Axin2	-0.55
Mpi	-0.55
Cxcl12	-0.549
Aoc3	-0.54875
Cux1	-0.5485
A130065C13Rik	-0.5475
A430093F15Rik	-0.5475
Atp8a1	-0.5475
Csnk2a1-rs4	-0.5475
H2afv	-0.5475
LOC100045266	-0.5475
LOC436470	-0.5475
Tnrc6c	-0.5475
Cd164	-0.545
Lsm4	-0.545
Mcm5	-0.545
Nrp	-0.545
Wdr92	-0.545
2810485I05Rik	-0.5425
6430407D20Rik	-0.5425
Mcpt4	-0.5425
Parvg	-0.5425
Rasa1	-0.5425
Sipa1l1	-0.5425
Klhl6	-0.54
Mbd4	-0.54
Sfrs14	-0.54
Vegfa	-0.54
4932410M19Rik	-0.5375
5330438D12Rik	-0.5375
6720427H10Rik	-0.5375
C030002B11Rik	-0.5375
Cd3g	-0.5375
Cdc42ep4	-0.5375
Gpr23	-0.5375
Parp6	-0.5375
Suds3	-0.5375
Zranb2	-0.5375
Fdps	0.55875
Tex2	0.55875
Gus-s	0.56
Nme1	0.56
Pigf	0.56
Pstpip1	0.56
Bcl2a1b	0.5625
Hcst	0.5625
Rit1	0.5625
Snx9	0.5625
Tulp4	0.5625
Tmem9b	0.564167
Aldh3a2	0.565
C77080	0.565
Ubl3	0.565
Unc119	0.56625
Wdr1	0.56625
H2-Q7	0.566667
A430005L14Rik	0.566875
Imp4	0.5675
LOC668038	0.5675
Ncald	0.5675
Ndufb7	0.5675
5730469M10Rik	0.56875
Ppp1r11	0.56875
2010001F03Rik	0.57
Cst3	0.57
Edf1	0.57
Eomes	0.57125
4930524J08Rik	0.5725
Atf3	0.5725
Hint1	0.5725
Far1	0.57375
2410022L05Rik	0.575
Lst1	0.575
Odc1	0.575
Ctsc	0.575833
Ell	0.5775
Rap2a	0.5775
6330509M05Rik	0.58
Chchd8	0.58
Ehbp1l1	0.58
Ndel1	0.58
Serpinb6b	0.58
Unc13d	0.58125
1700019H03Rik	0.5825
Hist1h4j	0.5825
LOC100043675	0.5825
Pop7	0.5825
Tmem97	0.5825
Tyki	0.5825
Timp1	0.58375
Vti1b	0.584167
Atp6v1g1	0.585
A730017D01Rik	0.5875
Car2	0.5875
Mrps18b	0.5875
Mrto4	0.5875
Ppa1	0.5875
Spag1	0.58875
9130422G05Rik	0.59
Rasl11b	0.59
Stk40	0.59
LOC667251	0.59125
Aim2	0.5925
Arl2bp	0.5925
Ddost	0.5925
Dph2l1	0.5925
G630019A19Rik	0.5925
Lgsn	0.5925
1110002E23Rik	0.595
Arpc2	0.595
Crtap	0.595
D17Wsu104e	0.595
LOC100047611	0.5975
Sec11c	0.5975
Spcs3	0.5975
Timm10	0.5975
Txnrd2	0.5975
4930539E08Rik	0.6
Arl6	0.6
LOC100047863	0.6
Ccdc124	0.60125
Ebp	0.6025
Rxra	0.6025
Flot1	0.60375
Klrk1	0.60375
Dnajb11	0.605
Soat2	0.605
Zbtb7a	0.605
Chmp2a	0.605833
Appl2	0.6075
Cpa3	0.6075
LOC100048376	0.6075
Pgd	0.6075
Prmt6	0.609167
LOC100047261	0.61
Ltb	0.61
Ngfrap1	0.61
Tnfrsf12a	0.61
Ugcg	0.61
2210016F16Rik	0.6125
Arfgap3	0.6125
Fam134b	0.6125
Klf6	0.6125
Ssr2	0.6125
Hint3	0.61375
Junb	0.615
Lpxn	0.615
Gbp3	0.61625
Skap2	0.6175
EG665509	0.62
Eif4e2	0.62
Gabarap	0.62
Uhrf1bp1l	0.62
LOC100045542	0.620833
4933439M10Rik	0.6225
Agfg1	0.6225
Klrb1c	0.6225
Qpct	0.6225
Zmat3	0.6225
1110008F13Rik	0.62375
8030467N07Rik	0.625
Adck1	0.625
Flna	0.625
Septin9	0.625
Aldoc	0.62625
1190020J12Rik	0.6275
2600005C20Rik	0.6275
5730543M03Rik	0.6275
Grwd1	0.62875
2010001H16Rik	0.63
Dhx58	0.63
Brms1	0.6325
Ckm	0.6325
Fam158a	0.6325
Glt25d1	0.6325
Mtch2	0.634167
B230337C21Rik	0.635
Cenpb	0.635
Clic1	0.635
EG216185	0.635
Hbegf	0.635
Psenen	0.635
Tnfrsf22	0.635
1600002K03Rik	0.63625
1110007M04Rik	0.6375
St3gal5	0.6375
Arsb	0.638333
EG237361	0.64
Gna15	0.64
LOC100048508	0.64
Nfkbid	0.64
Polr2h	0.64
5430427O19Rik	0.6425
Gal	0.6425
Ksr	0.6425
LOC669660	0.6425
Nudt2	0.6425
Stard4	0.6425
Fbxo4	0.644167
Agxt2l2	0.644375
Cercam	0.645
Fam162a	0.645
Klf9	0.645
Bud31	0.6475
scl0002069.1_48	0.6475
4930504E06Rik	0.649167
1700019E19Rik	0.65
Fnbp1	0.65
Nptn	0.65
Sri	0.65125
Bloc1s2	0.6525
E130301L11Rik	0.6525
Fam125a	0.6525
Gzmd	0.6525
Spsb2	0.6525
Vps37b	0.6525
Lasp1	0.654167
Psme2	0.655
Vkorc1	0.655
Ramp2	0.6575
Tomm6	0.6575
Ftl1	0.65875
Tmsb10	0.659167
Card11	0.66
Rps6ka3	0.66
Slc17a8	0.66
Ssfa2	0.66
Timm8a1	0.66
Nr2f6	0.66125
Glipr2	0.663125
D930038O18Rik	0.665
Trappc1	0.66625
Cd28	0.6675
Ifi35	0.6675
Polr3b	0.6675
Prdx4	0.6675
Cap1	0.67
LOC100048346	0.67
LOC666559	0.67
Mrpl17	0.67
Obrgrp	0.67
LOC674135	0.6725
LOC676724	0.6725
Mvk	0.6725
Spg21	0.6725
Stk24	0.6725
0610007P14Rik	0.673333
5730494J16Rik	0.675
Ak2	0.675
Ccdc12	0.675
Hsp90b1	0.675
Plk3	0.675
Dph1	0.67625
Fkbp2	0.67625
Samhd1	0.676667
Pglyrpl-pending	0.68
9130230N09Rik	0.6825
Abhd14b	0.6825
Aprt	0.6825
Rabep2	0.6825
9430038I01Rik	0.68375
Cnih4	0.68375
4833444G19Rik	0.685
Fbxo27	0.685
LOC100047264	0.685
Map2k3	0.685
2900073G15Rik	0.6875
Fbxw17	0.6875
Pdia3	0.6875
Zfp608	0.6875
Cxadr	0.689167
Aoah	0.69
Arpc3	0.69
Gcap27	0.69
LOC331102	0.6925
Pus7l	0.6925
Pfn1	0.69375
Rbms1	0.695833
Asah1	0.696667
Cyb561	0.6975
Gpr137b-ps	0.6975
LOC624662	0.6975
Klrb1f	0.7
Ttc39b	0.70125
Ahrr	0.7025
Naca	0.7025
Wdfy1	0.7025
Rps6ka1	0.70375
2810003C17Rik	0.705
Slc6a13	0.705
X99384	0.705
Rdh11	0.7075
Nucb1	0.70875
Rrp15	0.71
Tbcb	0.71
Tirap	0.71
Ccdc86	0.7125
Commd10	0.7125
BC008150	0.715
LOC100045864	0.715
A930008A22Rik	0.71625
Ddx28	0.7175
Fut7	0.7175
Hemgn	0.7175
Hspa2	0.7175
Irf7	0.7175
Mtmr9	0.7175
Vamp8	0.7175
Pnpla2	0.72
Vamp3	0.72
D0H4S114	0.7225
Inpp5d	0.7225
E330016A19Rik	0.72375
H2-D1	0.726667
Swap70	0.7295
LOC433476	0.73
Tm6sf1	0.73
Nedd9	0.7325
Nol12	0.7325
Oprs1	0.733333
EG630499	0.73375
Agpat2	0.735
Gpr15	0.735
Ifit3	0.735
Abcb9	0.7375
EG331493	0.7375
Fosl2	0.7375
Igtp	0.7375
Pcbp4	0.7375
Rin3	0.7375
4930577N17Rik	0.74
A430024H01Rik	0.74
Rpia	0.74
Ccnd2	0.74125
Mid1ip1	0.7425
LOC238943	0.745
Blvra	0.7475
Eif4el3	0.7475
Slamf7	0.7475
Tnni1	0.7475
Kcnab2	0.75
Prickle3	0.75125
Rhof	0.75125
Dnajc15	0.7525
Ehd4	0.7525
Eif1a	0.755
Xdh	0.755
Chst12	0.7575
Cox7a1	0.7575
Atxn1	0.76
Klhdc2	0.76
Adam8	0.760833
2810004N20Rik	0.7625
Tmem205	0.7625
Spin2	0.76375
E430002D04Rik	0.765
I830077J02Rik	0.765
Tnfaip1	0.765
Hist1h4i	0.7675
LOC100040592	0.7675
1700038P13Rik	0.77
Bola2	0.77
Pik3r6	0.77
Iqgap2	0.771667
LOC100045780	0.7725
Mrpl16	0.7725
Sypl	0.7725
Gtf2f2	0.775
Hemk1	0.775
LOC100047579	0.775
Sh3tc1	0.775
Taf9b	0.77625
Ube2l6	0.77625
Furin	0.776667
Abhd5	0.78
Otof	0.78
Tdrd3	0.78
Vps29	0.781667
Cntn1	0.7825
Sytl2	0.7825
Hps6	0.785
Pelo	0.7875
Zcchc18	0.788333
Il12rb1	0.78875
Glud1	0.79
LOC100041230	0.79
Pip4k2c	0.79
D12Ertd647e	0.79375
Ano10	0.795
Rwdd1	0.79625
2810025M15Rik	0.7975
A230057G18Rik	0.7975
LOC100040961	0.7975
Cryba4	0.8
Cyba	0.8
Cln3	0.8025
Ehd1	0.8025
Scamp4	0.8025
Usp18	0.8025
LOC100045567	0.805
Ppp2cb	0.805
Cd274	0.8075
Grina	0.8075
Igfbp6	0.8075
LOC100039660	0.8075
Os9	0.8075
Sh3bgrl2	0.8075
D030056L22Rik	0.81
Shisa2	0.81
Ubl4	0.81
scl0001978.1_6	0.8125
Gsto1	0.815
Lrrc8d	0.815
Nqo2	0.816667
Egr3	0.8175
Flt3l	0.8175
LOC383942	0.8175
LOC100045890	0.82
Polr2l	0.82
Itpripl2	0.82375
0610012G03Rik	0.825
Bet1l	0.825
Slc2a1	0.825
Stx11	0.825
Hgsnat	0.8275
Bai2	0.831667
Arrb2	0.8325
Cotl1	0.8325
Tuba8	0.8325
2810050O03Rik	0.835
Comt	0.8375
Il2rb	0.8375
Abcb1b	0.84
Armc6	0.84
Cysltr1	0.8425
Fbxo6	0.8425
Myl4	0.8425
Tnfaip8l2	0.84375
Arl4c	0.845
Etfb	0.8475
Bcap29	0.85
Igfbp4	0.85
Nfkb1	0.85
LOC386067	0.8525
2510002J07Rik	0.855
LOC384104	0.855
Rapgef2	0.855
E030040G24Rik	0.86
Eno1	0.86
Hras1	0.86125
Csf2	0.8625
Fam129a	0.8625
Gmds	0.8625
Pea15a	0.8625
5033430I15Rik	0.865
Jam4	0.865
LOC675594	0.865
2900026A02Rik	0.8675
Lsm10	0.87
Mfsd2	0.87
Egr2	0.8725
AI847670	0.874167
Mina	0.875
Dap	0.8775
Mrpl27	0.88
Tgfb3	0.8825
Klf7	0.883333
Ufc1	0.885
Tpm4	0.88625
Creld2	0.8875
Ech1	0.8875
Ppap2c	0.89
Bax	0.8925
Ebi2	0.8925
Haao	0.8925
Pno1	0.895
Cited4	0.8975
Eif2ak2	0.8975
Slc35b1	0.8975
Cst7	0.9025
Trpv2	0.9025
2600010E01Rik	0.905
Chn2	0.905
Nenf	0.905
Tdrd7	0.905
Nus1	0.9075
Atf4	0.91
Gabarapl1	0.91
Gpr171	0.91
Nt5c	0.9125
Csrp2	0.915
Cxcl1	0.915
9130227N12Rik	0.9175
Prmt2	0.9175
Stk32c	0.9175
Itgae	0.917917
Fkbp1a	0.92
Gpr141	0.92
Prf1	0.92125
Myl6	0.9225
Rab19	0.9225
LOC100038882	0.925
Pold4	0.9275
scl0001379.1_70	0.935
Elovl1	0.93875
Cxcr5	0.939167
Gna13	0.94
Lcp1	0.94
Hsd11b1	0.94125
Exoc3	0.9425
Pdia4	0.9425
Adora2b	0.945
Ptms	0.945
Fasl	0.9475
6330414G02Rik	0.955
Casp1	0.955
Capn2	0.9555
Ssr4	0.95625
Ddit4	0.9575
LOC234882	0.9575
Npal3	0.9575
scl000416.1_19	0.9575
Nupr1	0.96
Aim1	0.965
Hint2	0.9675
Pim2	0.9725
Arpc1b	0.974167
2310004N11Rik	0.975
LOC240672	0.98
Stx7	0.98
Klhl25	0.9825
Plekho2	0.9825
0910001L09Rik	0.985
Anxa5	0.9875
D15Mgi27	0.9875
Dyrk3	0.99
Xbp1	0.99
Sirt3	0.9925
A430084P05Rik	0.99375
BC004728	0.994167
Dcxr	0.99875
Gpr97	1.00125
LOC383099	1.005
2810021O14Rik	1.0075
3010031K01Rik	1.0075
LOC629364	1.0075
Evi2a	1.00875
LOC100045967	1.01
Ifi27	1.015
A330042I21Rik	1.0175
EG667977	1.0175
Mlkl	1.02125
Icos	1.0225
LOC100046953	1.025
Stk17b	1.025
Rab4a	1.03
1110008P14Rik	1.0325
Tmem120a	1.0325
Arf6	1.035
H47	1.03625
BC017612	1.04
Sc4mol	1.04
D10Bwg1379e	1.0425
Trpm6	1.04667
Fhl2	1.0475
St6galnac2	1.0475
Dusp6	1.04833
Ccdc132	1.05
Coro1c	1.05
Sertad1	1.05
Lcn4	1.0525
Myo1e	1.0525
Bag3	1.0625
Ccl3	1.0625
Sult2b1	1.0625
Cstb	1.065
LOC234582	1.065
Sema4a	1.065
Mfsd10	1.06625
Sccpdh	1.0675
Ctgf	1.06875
Tmbim4	1.0725
Tubb6	1.075
Cdkn2a	1.07667
LOC638935	1.0775
H2-Q6	1.085
LOC100040353	1.09
Cd69	1.09125
Capns1	1.0925
Snx18	1.095
Emp3	1.10625
9130604K18Rik	1.1075
Sidt1	1.1175
2310014G06Rik	1.12
N4wbp5-pending	1.1225
BC023892	1.125
Slc19a2	1.125
Prr7	1.13
Sec61b	1.13625
Ahnak	1.142
A630077B13Rik	1.1475
2810440J20Rik	1.1525
Slc39a4	1.15875
8030402P03Rik	1.16
Cxcl9	1.1625
Rab3d	1.1625
Uap1l1	1.17
B4galnt2	1.1725
Mvp	1.1775
Tmem154	1.1775
Ank	1.18
Tiam1	1.18
Ibrdc3	1.18375
Tcrd-V1	1.1875
Tspo	1.2
Id2	1.2025
LOC100048037	1.2025
Fam20a	1.205
LOC383981	1.2075
Med10	1.21
Nrgn	1.2125
Serpinb6a	1.2125
Batf	1.215
AI850995	1.2175
Tes	1.22313
Tnfrsf18	1.22375
Irgb10	1.225
Lrrk1	1.23
Cd63	1.23167
Osm	1.23375
Med11	1.235
Sh2d1b1	1.235
LOC677448	1.2375
Ppib	1.2375
Arl6ip5	1.2425
D14Ertd449e	1.2425
Degs1	1.245
Gpr34	1.25125
Irak2	1.25125
Fes	1.255
Pim3	1.255
Tmem158	1.255
Lrrc8c	1.26
Samd9l	1.26
E130012A19Rik	1.265
Capg	1.26875
Gng2	1.27
Iigp2	1.27
Kir3dl2	1.2725
Aldoa	1.2775
Tuba6	1.2825
Spp1	1.285
Hopx	1.28625
Susd3	1.29
LOC212399	1.2925
Reep5	1.295
Sdf2l1	1.295
BC087945	1.2975
Cxcr3	1.2975
C130027E04Rik	1.305
Cyp51	1.3075
Ndfip1	1.3075
LOC385699	1.32
Tmem141	1.32125
Pdlim7	1.3225
Asb2	1.325
Bscl2	1.3325
A530050E01Rik	1.335
Zfp296	1.3375
Lgals3bp	1.345
Klhl30	1.355
scl0001419.1_32	1.355
Slc24a3	1.355
9830144J08Rik	1.3575
Pdzk1	1.35833
F730045P10Rik	1.3625
Gpc1	1.3625
AW212394	1.37
BC038881	1.3775
D930046M13Rik	1.3775
Ccng1	1.37833
Hhex	1.3875
Clnk	1.39
Hvcn1	1.39125
Dennd3	1.3925
Cdkn1a	1.39667
Tmem126a	1.4175
2810032E02Rik	1.425
Fcgr3	1.425
Serpine2	1.425
A430038C16Rik	1.4275
4930486L24Rik	1.43
Emp1	1.43
Tpst2	1.43625
Cx3cr1	1.4375
Myo1g	1.4375
Sh3bgrl3	1.44
Ccl5	1.4475
Nt5e	1.455
Fxyd5	1.45667
5330403J18Rik	1.465
BC022224	1.475
S100a13	1.475
Ifi30	1.48125
Ltb4r1	1.485
Aim1l	1.49125
LOC100047934	1.495
Cd7	1.4975
Cldnd1	1.5125
S100a4	1.515
2210008N01Rik	1.525
LOC100047419	1.525
Prr13	1.5275
Pea15	1.5375
Trf	1.54
Dci	1.545
Il18r1	1.54583
2610009E16Rik	1.555
Apob48r	1.55875
AA467197	1.56
BC021614	1.56
1700025G04Rik	1.5625
Tnfrsf9	1.5675
Hist1h1c	1.56875
Litaf	1.57875
LOC385953	1.605
Sgk1	1.6175
Gpr68	1.62
Cd52	1.62625
Egr1	1.6275
Ncf4	1.6275
Mapkapk3	1.63625
Gramd1b	1.645
Dapk2	1.66375
Gcnt1	1.67667
B4galnt4	1.6775
Vim	1.68125
Ccl4	1.685
Glipr1	1.685
Pigz	1.685
Pdgfa	1.69
Osbpl3	1.71167
Ier3	1.715
Lrp12	1.71625
Pkp3	1.73
Anxa2	1.735
Ostf1	1.745
Klk8	1.7575
Fxyd4	1.78375
H2-Q8	1.7875
Tnf	1.79375
Napsa	1.79833
Dok2	1.8025
S100a10	1.8175
2410008K03Rik	1.82
Gpr18	1.8225
Mt1	1.825
0610037M15Rik	1.8475
Pilrb1	1.855
A430006M23Rik	1.8625
LOC209033	1.8675
Ifng	1.875
Ppp3cc	1.8975
F2rl2	1.9025
Plp2	1.9025
Rgs1	1.92083
Hgfac	1.925
LOC623453	1.94
Ctnna1	1.9525
P2ry14	1.95333
Ly6g5b	1.96
Sh3bp2	1.9675
Gdpd5	1.9725
Traf1	1.98
Cish	1.9825
Itgb7	1.9925
Prrc1	2.0125
Havcr2	2.01375
S100a11	2.0325
Plscr1	2.035
Tnfrsf11b	2.0475
F2r	2.0575
Hba-a1	2.0625
Emilin2	2.07125
Rom1	2.0875
S100a1	2.1375
B3gnt8	2.1675
Bhlhb2	2.1675
2310046K01Rik	2.1825
LOC100047167	2.1875
Myo1f	2.19
Pglyrp1	2.245
Lgals1	2.2575
Glrx	2.2825
2210411K11Rik	2.29
S100a6	2.295
C330008K14Rik	2.3
Klre1	2.3075
Lmna	2.31958
Slc2a6	2.365
Cd9	2.375
Golm1	2.40375
Batf3	2.4075
Plcg2	2.42
Cdkn2b	2.4525
Endod1	2.4575
Gpr114	2.4725
Idb2	2.49
Errfi1	2.5175
LOC381140	2.5175
9130211I03Rik	2.525
Ly6a	2.61
Lag3	2.6175
St3gal6	2.6775
Lat2	2.6975
Serpina3f	2.745
Ccr5	2.75417
Lta	2.90875
Glrx1	2.9575
Amica1	3.0275
LOC100046232	3.03
Centd3	3.0525
Zbtb32	3.14375
LOC677008	3.165
Fam129b	3.205
LOC270152	3.25
Ifitm2	3.27
Ctsw	3.305
Gadd45g	3.5525
Cd160	3.6675
Ifitm1	3.7465
Tyrobp	3.7525
Ifitm3	3.7575
Avil	3.8025
Klrd1	4.0425
Lgals3	4.045
Aqp9	4.125
Nkg7	4.21
Scin	4.245
Serpina3g	4.33
Xcl1	4.5675
Upp1	4.57917
Fcer1g	5.255

## Sheet: j
Pre B cells to macrophage
Gene symbol	Fold change	Fold change	Fold change	Fold change
	Bussmann et al 2009	Di Tullio et al 2011	Barneda-Zahonero et al 2013	Kallin et al 2012
Rag1	-9.36103	-5.16598	-4.59576	-2.87177
Rag2	-8.36799	-1.88858	-3.18125	-1.69458
Megf10	-8.29959	-1.52223	-2.57777	-3.88351
Ube2c	-7.94195	-5.33415	-5.03414	-3.70018
Pole	-7.78515	-4.75686	-4.03672	-2.54245
Tk1	-7.13144	-4.38501	-3.09632	-5.55297
Nuf2	-7.10301	-5.54463	-3.08504	-2.95881
Rad51	-7.05551	-4.68703	-3.73909	-5.02035
Shcbp1	-6.36013	-5.88835	-2.9653	-4.48071
H19	-6.21699	-3.58491	-7.46904	-1.64961
Esco2	-6.10842	-2.16365	0.0663269	-2.9668
Mki67	-5.98035	-7.75653	-4.76201	-4.35251
Melk	-5.86463	-4.35064	-2.41728	-4.04311
Cenpp	-5.65344	-2.75017	-1.74176	-3.5581
Pfn2	-5.64492	-0.90778	-3.16697	-3.28099
Mnd1	-5.53727	-2.40774	-2.50942	-2.48385
Alpl	-5.52806	-3.0176	-3.63107	-2.36041
Cenpi	-5.45706	-3.4306	-2.71294	-2.89909
Ccnb1	-5.43574	-4.45311	-4.23473	-3.91118
Txnrd3	-5.3313	-3.54446	-4.03759	-2.24921
Cenpe	-5.30017	-5.48598	-3.82648	-4.3823
Ndc80	-5.26707	-3.67111	-3.97796	-3.08342
Birc5	-5.26645	-5.29584	-4.84851	-3.91358
Bub1b	-5.15007	-3.72583	-2.99811	-3.84407
Pbk	-5.14334	-5.23152	-4.21772	-5.074
Cep55	-5.04483	-3.2948	-4.18654	-1.71539
Nefh	-4.94265	-2.20911	-3.44261	-1.55822
Depdc1a	-4.93026	-4.71934	-0.110164	-2.19453
Stil	-4.84975	-4.5147	-3.38853	-2.31869
Kif18a	-4.79304	-2.15278	-0.246346	-2.87183
Sgol2	-4.79005	-3.12866	-1.51582	-2.63619
Stmn1	-4.75739	-4.24635	-4.6394	-4.17988
Ccnf	-4.75263	-2.7981	-2.71487	-4.39049
Gfra1	-4.73421	-0.925772	-4.87254	-1.7261
Dscc1	-4.70073	-3.52389	-1.84989	-3.82435
Cenph	-4.66933	-2.64191	-3.42303	-4.48993
Psmc3ip	-4.6243	-2.96681	-2.55332	-3.86187
Nsg2	-4.6236	-0.0960185	-3.74901	-2.2988
Ect2	-4.62187	-5.98367	-1.60875	-3.2503
Rrm2	-4.54468	-5.85116	-6.13306	-5.48617
Ckap2	-4.54013	-4.22528	-3.0697	-2.63234
Kif20a	-4.52598	-5.09529	-3.56854	-3.62942
Il7r	-4.51873	0.0068488	-2.04331	-2.76633
Ccnb2	-4.50235	-5.80739	-5.25916	-3.47371
Dut	-4.4831	-3.34657	-3.73409	-4.26609
Spag5	-4.48071	-2.99196	-2.61918	-3.65788
Ccna2	-4.47433	-6.18296	-5.43938	-4.53374
Cd24a	-4.47011	-5.14809	-3.92068	-1.50412
Kif20b	-4.45343	-2.18656	-1.79053	-4.01182
Cpn1	-4.44741	-0.0115224	-2.26735	-1.89166
Kif22	-4.43497	-3.86475	-2.35607	-3.83863
Aff3	-4.43415	-2.85346	-3.2357	-1.79663
Prim1	-4.42728	-5.48991	-4.81849	-4.64992
Rad51ap1	-4.42075	-3.45242	-2.8299	-5.40049
Nr1d1	-4.40465	-0.427828	-2.17894	-2.37663
Kntc1	-4.35837	-5.01854	-2.52835	-4.2145
Cdc20	-4.34023	-4.9709	-4.18531	-3.54874
Kcnq5	-4.34008	-2.80897	-2.38928	-0.305202
Nusap1	-4.31291	-3.08624	-1.75038	-4.43995
E2f7	-4.30496	-4.88512	-2.07742	-1.834
Kif11	-4.26586	-4.079	-4.22002	-4.00796
Ttk	-4.2216	-2.8082	-2.61998	-1.4223
Spc24	-4.2159	-3.98407	-2.76992	-3.62997
Zwilch	-4.18154	-5.2094	-4.18255	-3.83242
Ncapg	-4.16192	-5.09508	-3.28939	-1.60662
Shmt1	-4.12684	-3.36767	-2.76025	-2.27939
Vpreb3	-4.11554	-4.00093	-2.91051	-1.21999
Nek2	-4.08003	-2.81499	-1.53088	-3.4317
Tarsl2	-4.07471	-1.64346	-3.02684	-1.69823
Map2k6	-4.01218	-0.968133	-2.44179	-2.88204
Slc35f3	-4.00615	-0.0481935	-3.77122	-2.4858
D17H6S56E-5	-4.00206	-5.23297	-3.89179	-0.51761
Ptprcap	-3.98356	-4.20351	-4.00306	-2.22319
Dctd	-3.96356	-2.36596	-2.87234	-1.64276
Gtse1	-3.94065	-2.17824	-2.87703	-2.83628
Apex1	-3.94005	-1.62049	-2.88299	-1.96381
Depdc1b	-3.90897	-2.9425	-2.48523	-2.85482
Kif4	-3.90253	-3.72795	-1.95268	-3.58707
Bub1	-3.89595	-4.16339	-2.06822	-3.36971
Ptpn22	-3.88585	2.03472	-2.80735	-2.0725
Cdca8	-3.87043	-3.60984	-4.56617	-3.53334
2700099C18Rik	-3.8523	-1.47128	-3.2583	-3.08972
Exo1	-3.84539	-1.86112	-3.12462	-5.25965
Kif23	-3.82631	-2.25186	-2.73231	-3.54412
Bai2	-3.82185	-0.227192	-2.47134	-3.32352
Vpreb1	-3.81406	-6.15527	-2.92205	-0.926766
Akap12	-3.80644	-5.7185	-1.93328	-0.81563
Cdk1	-3.80442	-5.11022	-4.5874	-1.37603
5330403D14Rik	-3.764	-2.7358	-2.30088
Tmem121	-3.74962	-0.157101	-3.28404	-2.34335
Tbx19	-3.74558	-0.107321	-2.78043	-2.20751
Bcl11a	-3.72857	-2.69056	-3.58488	-0.618432
Prc1	-3.7258	-4.63319	-4.80772	-4.49353
Fam64a	-3.72431	-3.29736	-4.26196	-4.35598
Hmmr	-3.71033	-2.54526	-1.70993	-3.71982
Mns1	-3.65933	-3.82431	-2.41316	-3.0905
Eme1	-3.64228	-2.37683	-2.70171	-2.63666
Hes1	-3.60652	-2.34778	-2.08374	-0.387968
Ifrd2	-3.58908	-0.743663	-4.1439	-2.7853
Bcat1	-3.58907	-3.31042	-2.57799	-0.727001
Cdc25c	-3.58194	-3.41217	-2.34129	-3.08423
Cks1b	-3.57348	-4.17124	-4.60973	-2.38625
Trip13	-3.57347	-3.15823	-2.94107	-3.80548
Lef1	-3.55105	-3.39202	-2.54295	-3.32533
Cdc6	-3.54253	-5.72916	-3.68412	-2.64706
Rad54b	-3.54184	-3.30569	-1.17465	-2.80941
Sgol1	-3.54013	-4.80834	0.0569916	-4.71731
Il12a	-3.50411	-2.08644	-3.65179	-0.0302415
Lgr5	-3.44955	-1.53647	-2.59739	-2.66752
Plk4	-3.44304	-2.34808	-3.01401	-1.85482
Pabpc4	-3.44155	-1.73711	-2.46251	-1.61274
Gfra2	-3.41024	-1.62444	-4.52429	-2.88911
Bach2	-3.38325	-4.59185	-3.87869	-1.62465
Cdca7	-3.38116	-3.88051	-2.66832	-3.39323
Foxo1	-3.36568	-2.10304	-2.15	-2.15269
Hirip3	-3.35792	-3.96771	-2.78608	-3.72487
Polr1b	-3.35362	-1.58065	-2.98517	-1.81185
D130062J21Rik	-3.35351	-4.9418	-2.88879	-1.82144
Lig1	-3.33387	-5.36483	-5.89309	-4.53912
Mybl2	-3.32264	-2.43129	-3.18247	-4.02464
Cenpq	-3.31186	-4.14838	-3.34115	-3.3484
Aurkb	-3.30427	-4.25496	-3.8995	-0.0862216
E2f2	-3.29498	-1.51489	-3.01482	-3.052
Cenpm	-3.29059	-1.76345	-2.85302	-2.76869
Rfc4	-3.29057	-3.35111	-3.10233	-3.65148
Carns1	-3.28345	-3.25324	-2.18402
Brca2	-3.28274	-1.65103	-2.64206	-3.68656
Dtl	-3.27157	-4.67508	-2.16594	-4.07584
Gpr56	-3.25798	-2.89587	-2.41355	-2.99851
Cxcr4	-3.25142	-2.28653	-2.0832	-2.65626
Prps1	-3.25045	-2.25985	-3.3129	-2.10925
Cdkn3	-3.21334	-2.91074	-3.8677	-2.27223
Mcm7	-3.18559	-5.131	-4.43323	-4.77049
Dkc1	-3.18362	-3.28955	-3.04398	-1.84752
Ctps	-3.1455	-2.4198	-2.7711	-2.1869
Mad2l1	-3.14436	-3.47719	-4.17317	-2.53899
Oip5	-3.14384	-1.71693	-2.73815	-3.63979
Cenpf	-3.12432	-2.26678	-3.26528	-0.639162
Cenpn	-3.12172	-3.43011	-2.36858	-3.26338
Plk1	-3.04552	-4.59331	-2.90819	-4.24635
Pold1	-3.04047	-3.78064	-3.70821	-4.34199
Cd19	-3.00906	-5.47591	-2.50829	-0.708756
Capsl	-3.00804	-0.486571	-4.25028	-3.54557
Top2a	-2.99792	-3.7446	-1.86749	-4.50076
Tdp1	-2.97924	-1.39615	-1.90912	-1.65071
Mcm8	-2.96304	-2.31946	-2.22661	-2.10784
Anln	-2.95282	-1.15048	-2.31913	-2.89937
Ung	-2.9499	-4.93895	-2.94545	1.43712
Fbxo5	-2.94282	-4.75915	-3.99946	-4.41225
Haus1	-2.92307	-2.27462	-2.75448	-2.3204
Clspn	-2.91949	-2.93753	-3.27982	-2.50664
Ckap2l	-2.91361	-2.31339	-2.55106	-2.47178
Myb	-2.91297	-5.85675	-4.08197	-3.06629
Iqgap3	-2.90619	-2.52814	-0.974764	-3.52469
Ncapg2	-2.90575	-2.996	-0.344194	-3.02015
Smc2	-2.90243	-2.79582	-2.87444	-3.64064
Aspm	-2.89896	-2.6079	-3.8272	-3.40267
Sox4	-2.89847	-2.20053	-2.07664	-1.91012
Ncapd2	-2.88344	-4.7819	-3.44271	-3.55546
Cdca5	-2.87532	-4.55992	-3.45302	-3.83406
Asf1b	-2.83735	-4.47989	-3.94713	-3.7905
Uhrf1	-2.83204	-4.57875	-3.96167	-2.93828
Mcm3	-2.82947	-3.79922	-4.11314	-4.25601
Prim2	-2.82365	-1.49079	-3.78112	-3.55644
S1pr4	-2.82284	-3.12488	-2.42822	-0.981758
Tmem91	-2.81477	-0.588996	-2.07986	-2.75544
Slc43a1	-2.81149	-0.945589	-4.21723	-2.14701
Racgap1	-2.79794	-2.62586	-2.24937	-3.09526
Cdca7l	-2.76072	-2.91581	-2.74056	-1.76046
Kifc1	-2.75051	-2.05803	-2.35946	-2.79838
Apitd1	-2.74638	-3.59591	-2.04829	-2.16246
Ercc6l	-2.74517	-2.27734	-2.1736	-2.7978
Rad54l	-2.71885	-3.50419	-1.81822	-3.80495
Spc25	-2.70741	-3.02845	-2.36848	-4.42134
Tipin	-2.70695	-3.36622	-3.30171	-3.1236
Strbp	-2.70161	-2.77724	-2.66585	-1.63876
Lmnb1	-2.69534	-2.45172	-3.0627	-2.76652
Blm	-2.68695	-3.01079	-3.12991	-3.05872
Cplx2	-2.65635	-3.22357	-3.93449	-2.28426
Cenpa	-2.65545	-3.27846	-2.29854	-3.10699
2700094K13Rik	-2.6459	-2.75867	-2.98463	-2.40262
Tacc3	-2.6324	-4.07436	-3.17678	-3.16675
Haus5	-2.60866	-2.19557	-2.26339	-3.6552
1190002F15Rik	-2.5684	-3.80375	-2.27301	-3.13484
Kif2c	-2.55749	-2.32684	-3.2565	-3.21204
Ebf1	-2.55709	-4.59154	-3.07956	-2.55498
2810417H13Rik	-2.54071	-4.09517	-3.84262	-3.02032
Pold2	-2.50746	-3.16151	-3.62466	-2.93821
Car2	-2.47749	-5.21462	-2.55409	-2.62561
Nop56	-2.46549	-2.5931	-2.61759	-1.72673
4930427A07Rik	-2.46488	-2.73473	-1.84382	-3.67093
Mcm2	-2.44476	-3.58772	-3.42644	-3.43122
Cdca2	-2.44374	-3.26293	-3.37909	-3.42603
Dctpp1	-2.42181	-2.52268	-3.13903	-2.56678
BC055324	-2.36426	-3.4755	-2.06741	-2.25856
Mcm4	-2.30147	-4.19884	-3.90338	-3.71675
Prr11	-2.28789	-2.49644	-3.0731	-3.21225
Uaca	-2.28173	-2.33367	-1.98967	-2.96167
Ncaph	-2.27548	-4.44631	-3.38499	-4.1075
H2afx	-2.2497	-3.58816	-2.56025	-2.52369
Hmgn5	-2.23873	-3.80292	-3.16429	-1.92944
Syce2	-2.23715	-3.11258	-3.91176	-3.01134
Rfc5	-2.21759	-3.30823	-1.87428	-3.0542
Tcf3	-2.18044	-2.05886	-1.91304	-2.0154
Hells	-2.17808	-3.99636	-2.08506	-3.05575
2900026A02Rik	-2.17633	-2.32227	-1.83008	-1.76752
Wdhd1	-2.17588	-3.34806	-3.49123	-2.19551
Cks2	-2.16869	-3.77347	-2.59585	-1.92028
Casc5	-2.09527	-2.58086	-2.93292	-2.25242
Gins1	-2.03769	-2.73813	-2.48711	-4.33433
Haus4	-2.02848	-2.03975	-2.4116	-2.33552
Chd1l	-2.0283	-2.56104	-2.33783	-1.88371
Mthfd1	-1.98855	-3.19516	-2.9825	-2.07747
Grb7	-1.96577	-2.13603	-2.44561	-2.72068
Nup107	-1.91311	-2.2206	-2.51875	-2.53112
Ezh2	-1.90939	-4.2789	-2.40066	-2.40743
Irf4	-1.90496	-2.18541	-2.30551	-1.73354
Mcm5	-1.87306	-4.02885	-3.87156	-4.4404
Dtymk	-1.86875	-2.82738	-2.59637	-1.8966
Dusp2	-1.83957	-3.85148	-3.28802	-1.73839
Recql4	-1.83787	-2.16722	-2.61361	-4.38292
Tpx2	-1.82201	-2.37913	-2.145	-2.18099
Aarsd1	-1.80591	-2.09966	-2.05148	-1.87359
Dnajc9	-1.80179	-3.91924	-3.12572	-2.9717
Rcc1	-1.78941	-2.36928	-2.34783	-2.12645
Rif1	-1.77126	-2.08345	-2.05722	-2.43769
Haus6	-1.75383	-2.08898	-2.44437	-1.94604
Rpa2	-1.7306	-2.85956	-3.00274	-2.8865
Slamf6	-1.64877	-3.53975	-1.86824	-2.19534
Id3	-1.64444	-4.5645	-1.89763	-3.48677
Wdr90	-1.64324	-2.31327	-3.42032	-2.71387
Ahcy	-1.61617	-3.01521	-1.97168	-1.65138
Gins2	-1.60923	-2.84273	-2.30759	-3.29708
Nup37	-1.60638	-2.16453	-3.68848	-2.45369
Kpna2	-1.57089	-2.48471	-1.83546	-1.6598
Pcna	-1.56363	-2.54881	-2.18453	-2.88576
Rrm1	-1.55499	-2.53108	-1.96929	-3.16976
Gmnn	-1.47663	-2.71767	-2.99676	-2.40844
Dnmt1	-1.37165	-3.39758	-2.21211	-2.8199
Fam72a	-1.35753	-2.71494	-2.48384	-2.18627
Mcm6	-1.26857	-3.41016	-2.47745	-3.82396
Smc4	-1.23951	-2.88595	-1.82224	-2.77162
Nup85	-1.19152	-2.189	-2.44102	-2.64991
Rfc3	-1.18971	-2.58596	-2.11438	-1.90362
Atad5	-1.1741	-3.07798	-2.01935	-3.01467
Ncapd3	-0.99569	-2.5658	-1.85328	-2.64703
Cdc25a	-0.921618	-2.5927	-1.84	-1.73647
Ankle1	-0.5455	-2.51466	-2.84174	-3.1139
Gadd45g	-0.487185	2.15689	3.22464	1.82284
Aurka	-0.20104	-2.3644	-2.33939	-3.68092
Fen1	-0.0693847	-2.56967	-2.37027	-2.22967
Itfg3	0.487675	3.41978	2.35605	2.26666
Bst1	0.809104	2.59142	3.4275	4.47823
4933426M11Rik	1.01894	3.05166	2.46266	2.20034
Pld4	1.08017	3.69512	2.19946	2.36648
Rhoq	1.09193	2.44491	2.91098	3.01555
AI447881	1.52848	3.9932	2.72693	1.88685
Furin	1.53739	2.69876	2.64321	1.6041
Tcn2	1.58104	2.28498	2.35129	3.80045
Ctsz	1.58151	2.64283	2.45592	2.16671
Sgpl1	1.59572	2.58771	2.19825	2.00652
Rab11fip5	1.62571	4.07977	2.62543	2.96154
Itpripl2	1.69158	4.77512	2.41908	1.85651
Myadm	1.79435	3.6776	2.73233	2.50144
Rbpj	1.83981	4.05018	2.60586	2.63304
AF251705	1.86013	4.76851	2.23514	3.57812
Sell	1.86104	4.35971	6.45788	3.70558
Sh3bp2	1.8876	2.17604	2.31136	2.6405
Abhd5	1.94249	2.91597	2.99314	2.83897
Rras	1.94457	4.04416	2.34815	2.24113
Socs3	2.00535	5.17779	5.09838	6.90171
Shisa5	2.10435	2.83043	2.30616	1.7973
Sat1	2.15016	4.40588	3.81482	2.89185
Ccl4	2.21097	3.55934	2.65284	1.96251
Tspo	2.21288	2.52227	2.93617	1.95599
Neat1	2.28204	2.59057	2.90639	2.62655
Il6st	2.34513	2.34074	2.97118	2.48584
Grn	2.37182	3.87821	2.69383	1.74427
Csf2rb	2.37591	2.26721	3.73045	3.72169
Klf6	2.39215	4.13156	2.62354	1.6201
Atrnl1	2.45104	2.57787	2.97052	2.75456
Ugp2	2.49715	2.59264	2.43959	2.15668
Pla2g7	2.51043	6.41578	2.17196	2.34123
Slc31a1	2.51112	2.46057	2.22395	1.68649
Slc15a3	2.52308	4.776	2.83793	3.30061
Naaa	2.54188	2.4239	3.38881	4.49958
Lcp2	2.62479	3.35507	2.64611	1.84984
Cd68	2.65988	6.10824	4.1542	2.40179
Mmp9	2.67208	3.24254	2.34097	2.2097
Pros1	2.67735	3.42905	2.2389	2.7915
Naip2	2.74187	5.90627	3.3875	3.02919
Ctsb	2.78017	4.10255	3.94634	2.63328
Anxa2	2.79036	2.71717	0.566965	4.49288
Ahcyl2	2.81051	0.62261	2.21054	2.07985
Rassf4	2.81548	4.84923	2.13632	2.39255
Tmem170b	2.82169	1.87473	2.36536	1.87174
Slc12a5	2.82505	0.653452	2.66288	1.81381
Cebpb	2.82768	4.23119	0.961512	2.88041
Rnf149	2.85799	4.049	2.94935	3.05687
Irgc1	2.87618	-0.0641008	2.98617	1.72339
Clec4a3	2.87907	6.76339	2.1868	2.10127
Irak2	2.89042	2.87815	3.57812	0.448733
Cysltr1	2.92033	3.38544	1.80646	2.1139
Plek	2.93133	6.0081	2.30007	2.68389
Cttnbp2nl	2.93667	2.83519	1.7242	2.68346
Olfm1	2.94113	3.49049	2.84896	2.6948
Alox5ap	2.94175	3.47202	2.68266	3.52566
AI314604	2.96114	-1.78941	3.51977	2.23023
Sirpa	2.97718	3.68467	3.90666	2.66548
Anxa5	2.9965	4.79947	2.21725	2.23625
Irf9	3.00173	1.33671	2.94133	2.49773
Nucb2	3.03787	1.18493	2.67462	3.2729
Zranb3	3.0439	-0.668655	3.49117	2.09154
Cdkn1a	3.05486	4.61517	3.00314	3.29075
Eif2ak2	3.05873	0.330166	2.87081	2.02626
Csf1	3.08843	1.13717	4.10461	3.59671
Pyhin1	3.09194	0.606211	2.99669	2.90674
Rap2a	3.10076	2.5108	2.73103	2.99898
Slc11a1	3.11048	6.43096	2.38857	4.79659
Nlrp3	3.12776	2.94969	3.78942	1.83578
Dhx58	3.13033	0.176148	4.30838	2.48098
F7	3.15408	4.55733	2.26869	0.0749336
Slc31a2	3.16021	2.53662	2.78478	2.63459
BC005537	3.17752	1.6562	2.96253	2.85797
Ikbke	3.19641	3.59099	4.1154	1.40127
Csf2rb2	3.21394	4.7651	3.84319	3.72196
Abca1	3.24303	2.01756	4.31985	3.6943
Clec10a	3.24808	4.87017	0.578679	3.6975
Tmem106a	3.26184	3.82298	4.32172	1.66311
Stom	3.26293	2.08167	1.96553	1.6525
Cd84	3.27006	2.63363	2.67785	0.793628
Zfp658	3.27164	2.21443	2.31035	-0.551586
Gpr174	3.28233	1.84949	2.20231	2.60202
Pgd	3.31326	1.23203	2.44421	2.62821
Por	3.31373	1.02747	2.95027	2.9379
Chst1	3.32057	0.764681	2.34487	4.22569
Mxd1	3.34176	0.107958	2.88882	1.61821
Ebi3	3.35098	4.68649	1.75112	3.10908
Tmem53	3.35556	0.726957	2.53442	3.06551
Ccl3	3.35676	7.06102	3.75237	2.82193
5330426P16Rik	3.37832	3.29566	0.846552	2.80503
Nod1	3.39023	1.49691	3.31502	1.78384
Ctsd	3.42994	4.64088	3.29963	4.09046
Dhrs3	3.43328	2.77365	6.20344	3.40794
Snx24	3.4338	4.28776	2.50936	0.721176
Tax1bp3	3.43802	1.62329	2.67949	2.5581
Mmp19	3.45735	0.589071	2.9138	1.97431
Cd300a	3.461	3.41953	4.1893	1.26337
Nfam1	3.46851	2.23357	4.54255	5.0506
Edem1	3.47134	1.24899	2.60217	3.0252
Ctsc	3.47623	4.34901	6.36761	4.65114
St3gal4	3.48108	0.306747	2.18589	1.8092
Asph	3.48737	1.31249	3.80137	2.04248
Casp4	3.49437	3.74846	4.08272	1.2695
Gas7	3.50263	1.61404	2.53913	3.43201
Pi16	3.52753	0.550624	3.61598	5.67804
Nrg1	3.53052	-0.0141955	2.80139	5.78301
Ccr2	3.53851	3.46376	3.80768	5.13581
Ptpro	3.53893	3.82085	2.15442	-0.133259
Rarg	3.54998	1.09611	3.52712	4.12827
Cd40	3.55954	0.0158921	3.5695	3.01987
Sntb2	3.56097	1.2016	2.55814	2.22725
Rgs18	3.60781	0.933213	2.81654	3.4577
Ncf1	3.60794	3.08802	4.15276	4.25584
Map3k8	3.61658	2.51289	3.03085	0.578821
Rhoc	3.61745	1.34735	3.10195	3.89489
Irgm2	3.61801	2.10388	3.75237	1.05219
Cd300lf	3.6362	7.10479	4.45936	2.74012
Atp7a	3.65142	3.59606	3.09264	2.52217
Abca9	3.6594	1.39712	3.03181	2.59661
Ms4a6c	3.6709	6.93954	7.32735	0.0648482
Adam8	3.69093	5.25595	3.31244	6.14801
Lst1	3.70484	5.31381	2.991	3.76028
Dcun1d3	3.77086	3.52478	3.28479	1.13621
6330407A03Rik	3.77468	1.20655	2.73691	1.59216
Parp14	3.81773	0.518956	3.29218	1.74286
Sema4a	3.85187	1.00211	4.99465	5.48763
Plin2	3.88583	4.6109	4.13787	3.20105
Stat2	3.88699	0.367683	4.56988	1.96148
Plaur	3.91752	3.96329	4.70624	4.26351
Isg20	3.95879	-0.341147	3.04518	1.99936
Clec7a	4.01083	6.71605	5.69961	3.6605
Id1	4.0217	0.157316	3.05841	3.17428
G6pdx	4.02575	1.6611	3.51601	3.17229
Fam129b	4.03015	3.67961	3.15674	5.42912
Fcnb	4.03765	0.00266386	2.43494	4.9552
Cfp	4.04845	4.94517	3.69467	6.76835
Gpr34	4.06875	-0.0687054	4.57526	4.48583
Pla2g2d	4.07467	0.0981001	2.9789	4.9814
Atp6v0a1	4.0855	1.94767	5.09709	3.87058
Cd80	4.08678	1.49062	2.27496	3.41954
Cybb	4.09994	6.57176	2.3692	3.2918
Ccr5	4.12076	3.69526	4.64862	4.71444
Cebpd	4.12224	3.70754	5.55637	4.88818
Itgb7	4.1396	5.08536	1.95229	5.36503
Fyb	4.19319	6.71482	4.77521	0.990641
Tgfbi	4.21063	6.29333	2.97426	7.31765
Tnfsf9	4.22046	3.6284	2.46519	2.3028
Znfx1	4.22052	1.52792	4.74906	2.35331
Anxa1	4.2363	0.821266	3.59011	3.95443
Nfe2	4.24702	3.34923	4.7347	4.02214
Ly6a	4.25304	0.955184	4.60757	2.71041
4632428N05Rik	4.25367	4.19602	4.81966	6.56929
Aif1	4.32096	0.359164	4.41178	3.81609
Prtn3	4.32228	0.270473	2.72971	4.72765
Slc2a6	4.32883	2.06097	4.11883	6.32666
Slfn2	4.33416	3.49025	7.20364	5.55544
2900076A13Rik	4.35244	4.34095	3.79662	2.45854
Gpr35	4.38165	2.08782	4.71307	1.29284
Gpr84	4.38187	3.90926	5.44354	6.71111
Mmp10	4.46968	0.745839	3.01079	3.25186
Lgals3bp	4.56677	1.68455	3.6313	1.74077
Fcer1g	4.67861	6.3711	6.8006	7.4392
Ifi27l2a	4.69127	1.5312	4.95426	2.63871
Batf2	4.75228	0.676102	3.69205	2.92673
Xdh	4.81857	3.19686	3.47945	3.81014
Oas1a	4.84746	2.79995	3.74059	2.38466
Fn1	4.89951	5.13248	4.77667	0.410784
P2ry6	4.90271	4.70945	4.66539	6.75054
Myo1f	4.91305	4.94073	4.16316	4.76584
Ifi205	5.00819	5.00673	4.75923
Hsd11b1	5.02111	1.78139	5.05908	5.62198
Ifih1	5.03119	3.70509	2.94006	0.137913
Prr5l	5.03727	1.65193	3.3446	1.66801
Slfn8	5.0691	3.44847	4.41033	0.898153
Ly6c1	5.11871	3.92407		1.63903
AU015263	5.12563	2.88306	6.63649
Ifi204	5.17148	2.13038	3.27474	1.34086
Abtb2	5.1947	2.50628	1.84222	2.16354
Ms4a6b	5.20449	3.7215	4.93555	-0.108608
Rin2	5.25106	2.12541		4.49985
D11Ertd717e	5.29446	2.9497	5.11144	1.49447
Fas	5.30147	3.86715	2.4886	0.0184617
Fcgr1	5.33156	5.59073	4.58799	4.63152
C5ar1	5.44506	1.45538	3.23211	2.38932
Tlr13	5.44944	5.25511	2.71402	3.76677
P2ry2	5.4497	0.466558	3.29284	5.11876
Slfn1	5.45177	2.22599	4.5362	0.460722
Lyz1	5.49148	3.91425	3.01396	4.82826
Csf1r	5.4943	6.91806	4.78914	5.22266
Anxa3	5.55685	5.71219	2.8657	1.08575
Ier3	5.55809	6.03779	4.38936	4.32337
Cd86	5.58441	4.77419	2.97696	0.127577
Gm10693	5.73211	4.08963	4.46099
AI956758	5.74605	4.32233	2.60708	-0.0348612
Lrp1	5.77264	4.83393	2.04162	3.08435
Tlr2	5.87585	6.7685	5.26573	4.18144
B430306N03Rik	5.93845	2.20839	4.61426	1.98784
Dusp1	5.94504	1.90886	3.25889	1.7249
Cd300ld	5.98042	3.94164	4.45405	5.99706
Fos	5.98388	2.9693	4.0389	4.19424
Alcam	6.03081	4.64037	3.11082	2.2425
Gbp6	6.03879	4.52451	2.80834	0.677078
Fosl2	6.04868	2.91099	5.02066	2.5168
Ccr1	6.0529	6.83052	3.40751	0.337008
Clec5a	6.08659	5.30592	5.08878	0.0256173
Arg2	6.09706	3.77201	2.19949	0.23377
Fcgr4	6.14443	1.2646	5.97626	3.95671
2210406H18Rik	6.16968	4.08839	3.34557	3.49371
Il6	6.17238	7.58977	0.576518	5.7485
Plxdc2	6.18627	4.02353	3.23271	0.0176955
Ifit1	6.25217	2.3571	6.42668	-0.717192
Ptgs2	6.25726	2.97814	3.75396	3.81679
Oasl2	6.36975	3.66913	5.66733	2.65026
Tnfsf14	6.4343	1.15296	5.89863	4.75357
Pla1a	6.44718	0.915934	4.64211	5.14257
S100a4	6.4652	2.94273	0.871112	5.4012
Tgm1	6.48578	0.911238	3.93767	2.37136
Hk3	6.49315	3.69519	6.08432	4.93054
Apoc1	6.59532	0.32105	3.44993	4.58141
Ccl9	6.74247	6.00459	3.80284	5.35142
Fpr2	6.76049	7.73972	5.86902	0.14444
Emilin2	6.76483	6.30502	7.50496	8.52557
Ptpre	6.83338	3.39884	4.91288	1.39421
Ms4a4c	6.84853	4.3299	7.55353	0.397834
Ms4a6d	6.86153	5.8218	4.80208	0.157365
Pilra	6.88153	4.76985	5.96898	5.44771
Il15	6.92973	2.231	5.65909	-0.262582
Rab44	6.93142	0.0448224	5.154	5.19365
Ccl6	7.06725	8.88089	7.75181	9.2382
Tyrobp	7.08206	7.6894	8.48389	8.51741
Pstpip2	7.23905	3.44045	2.64718	0.402064
Clec4e	7.27877	7.57952	1.80203	1.8332
Emb	7.32383	4.48181	3.3985	0.969145
Lyz2	7.37818	7.49728	4.85518	7.97376
Ltb4r1	7.41644	3.29896	1.16988	5.15485
Clec4d	7.43734	8.56137	6.21306	5.43508
Cd300lb	7.48698	6.02491	5.07196	3.93555
Slfn4	7.8047	6.1022	4.65119	0.271602
Ifitm6	7.83188	6.10003	8.22125	10.3262
Nfil3	7.88264	3.881		4.23545
Oas2	7.89683	3.22244	6.75241	4.0773
S100a8	7.94607	-0.528298	3.64309	5.89622
Cd33	8.02402	5.49794	8.20553	7.11662
Thbs1	8.03189	4.61204	6.56628	-0.0379228
Ccl2	8.13758	5.69024	6.79637	9.69903
Il1b	8.21227	5.65083	7.77624	8.5663
Fcgr3	8.34539	6.15858	7.25077	3.07286
Apoc2	8.45689	1.71815	4.87048	3.89999
Ifitm1	8.58708	3.50518	8.70161	9.71388
Camp	8.68408	0.0345223	4.93888	8.22759
F5	8.88603	7.68791	0.761522	5.03655
C3	8.90997	5.13479	4.70933	0.755894
C3ar1	8.96262	7.53892	6.77493	4.90191
Il1rn	8.97293	2.02256	8.92256	6.21949
Mpeg1	9.15208	7.61303	4.96312	5.25143
Cd14	9.23616	8.56644	7.13042	9.08124
Ifi202b	9.25388	1.40713	7.11992	6.84757
Spp1	9.26688	2.29371	3.56539	3.54802
LOC100038947	9.41416	8.5844	4.34075	0.955035
Usp18	9.60056	2.76604		2.7041
Ifitm3	9.72122	4.89191	9.14636	2.59116
Mmp13	9.91291	8.75417	7.95383	7.2199
Orm1	9.92121	-0.0404332	5.08466	3.99388
AI607873	9.97286	5.20519	5.81999	2.46239
Gp49a	10.2278	8.78583	7.78015	4.82872
Serpinb2	10.3528	7.5088	4.25384	1.93724
Hp	10.666	5.82391	8.75604	8.58612
Igsf6	10.8628	6.90773	5.33566	7.62631
Mmp12	12.0994	7.29404	8.44311	2.93142
Mmp8	13.0181	7.60853	6.84534	8.6173
Irf7	13.2401	0.951545	6.15718	2.32642

[truncated: 3 more sheets: k, l, m]
