# Supplementary material for: Comprehensive transcriptome mining of the direct conversion of mesodermal cells
Source: Sci Rep. 2017 Sep 5;7:10427. doi: 10.1038/s41598-017-10903-z (PMC5585404; doi:10.1038/s41598-017-10903-z)
Supplement: Supplementary file 4 — Dataset 3 [file 41598_2017_10903_MOESM4_ESM.xls]

## Sheet: Sheet1
	Li et al., iFECs	Morita et al 2015- iFECs	Park et al 2016- iFECs	Qian et al., iCMs	Muraoka et al., iCMs	Nam et al., iCMs	Fibroblasts to monocytic phagocytes	Fibroblasts to Induced Multilineage Blood Progenitors	Fibroblasts to Induced Osteoblasts			Red	Induced Functional Endothelial Cells
GABBR2	2.38194	2.25025	5.78882	-0.15134	0.381194	-1.73408	-2.53826	-1.55849	-0.933329			Green	Induced Cardiomyocytes
ZNF521	2.10139	3.31572	0.34357	-1.99507	1.11155	-1.61401	-0.341595	-0.594267	-1.3616			Yellow	Induced Monocytic Phagocytes
TFPI	3.94684	3.0586	1.74714	-4.09806	-0.314489	-1.30477	0.115202	-3.8788	-1.23715			Blue	Induced Multilineage Blood Progenitors
MMP1	3.16942	2.25373	4.43002	0.280967	-1.07823	-1.05153	-1.38488	-3.55171	-0.352116			Violet	Induced Osteoblasts
LRRC32	0.505682	3.71178	2.95761	-0.592983	-0.635058	-1.03834	-0.68082	-0.957548	0.531424
F2R	1.41897	2.81047	2.86231	-2.03427	1.15572	-0.81274	-0.873552	-1.17935	-1.17952
PEAR1	0.602496	3.31916	3.73666	-1.27015	-0.196578	-0.770351	-0.935282	-0.726007	0.129681
RHOJ	3.14619	8.09803	1.66384	-2.5687	-1.94777	-0.64712	-0.0977405	-1.12173	0.94136
EFEMP1	1.72343	6.97217	1.40876	-4.49759	-1.82621	-0.50769	-0.418648	-4.31682	0.907457
COLEC10	0.0187752	5.88335	3.62764	-1.45527	-0.313857	-0.409175	0.131178	-0.186784	-1.09893
TIE1	4.75307	10.5032	1.22845	-0.222687	-0.253286	-0.272128	-0.106042	-0.0960649	0.167608
FOXF1	2.43097	2.8931	3.00135	-0.71369		-0.22861	-0.545556	-0.192896	-0.239711
TGFBR2	1.68674	2.65343	2.43688	-2.28244	-0.836284	-0.13777	1.3882	-1.77863	-0.000481819
HHEX	6.64495	7.68296	3.24931	-1.45058	-0.629151	-0.088335	-0.222529	-0.0576759	0.27099
CUBN	2.2104	1.18742	3.10522	-0.81149	-0.148046	-0.080699	1.19067	-1.06776	-0.516624
MMP10	3.90745	3.61784	2.65941	-0.197567	-3.33472	0	-0.646324	-4.22028	-0.672595
FLI1	2.97193	3.70975	2.03281	-2.50295	-1.11126	0	-0.2919	-1.00612	-0.0973798
HECW2	1.73544	3.32776	3.88645	-0.239063	-0.890798	0.003826	-0.701703	-0.716526	-0.388839
CTGF	1.01402	2.79458	3.67671	-1.13442	-1.05739	1.93326	-1.88797	-2.96731	-0.0464427
RNF150	-1.21587	-1.80696	-1.46061	1.70989	2.63576	0.077936	-0.944543	0.15699	-0.823551
RALGPS2	0.176986	-2.35589	-1.75812	1.79302	1.73656	0.083053	-0.623301	-1.12133	-2.39788
ITGA7	-1.37572	-5.70829	-1.97329	2.08644	2.42984	0.136112	0.411485	-0.49467	-0.461181
OXCT1	-0.292961	-1.49923	0.73192	1.79039	0.151087	1.53027	-1.88947	-1.38218	-0.596605
SLC8A1	-1.32652	-4.3919	-0.188805	3.04635		1.53428	-0.201678	-2.60459	-1.63899
TBX5	-0.895302	-1.80233	-0.834331	6.07886	1.1974	1.61962	0.151599	-1.53214	-0.0657544
FRAS1	-0.905552	-1.60871	-1.51007	1.19727	2.66264	1.76151	0.100408	-0.126336	-0.0233657
GREM2	-4.13466	-7.22888	-0.164966	0.919297	3.53721	1.78151	1.5934	-1.9304	-3.75217
LMOD1	-0.869071	-2.60881	-0.0938655	3.4532	1.09537	1.85854	-0.514919	-0.267662	1.40007
JAM2	-2.65931	-2.59962	-0.189423	4.87588	7.18038	1.86679	2.1839	-0.115099	-0.483195
PGM5	-0.263388	-2.14892	-0.255173	2.33166	5.73163	1.90284	0.133589	-0.196638	-0.15974
PTGES	-2.00873	-2.15377	-0.898574	2.71158	5.5773	1.95863	0.405408	-1.0953	-0.665394
FHOD3	-3.91854	-6.96563	1.2772	3.42044	0.817351	1.99844	-0.258443	-1.34486	-0.688981
LRRC2	-1.99844	-2.98599	0.252868	1.68778	1.12879	2.25379	-0.393663	-1.15075	-1.13186
SYTL2	-3.67929	-7.30704	-1.50263	1.7638	4.92844	2.50552	-1.14036	0.951695	-0.705536
MMP3	-3.80667	-13.7915	1.76775	0.0585133	1.82645	2.97663	-2.03179	-6.40614	-0.510687
PLEKHF1	-0.671758	-0.0146378	0.572601	-0.76982	-1.7979	-1.33608	1.43551	-0.246191	-0.124049
TWIST1	-6.0507	-2.52984	-3.03387	-0.922433	-0.0189846	-1.87999	1.47697	-0.223992	0.0950923
FBLN2	-2.01176	-10.3215	-4.29476	-0.434747	-1.22955	-1.56727	1.47713	-1.4391	0.72637
RND3	-0.3031	-3.42834	0.389681	-3.90672	-0.0506366	-0.59889	1.58562	-0.10499	-0.886944
C5	-0.684572	-0.540932	-1.08972	0.140633	-0.656362	-2.06238	1.63382	-0.677469	-0.784448
SBSN	-0.236572	-8.85169	-2.18856	-0.570943	-0.00869402	-0.60138	1.91538	-0.397307	0.609331
NRBF2	-1.218	-0.573566	0.919671	-0.200143	-0.389787	-0.439955	2.06482	-0.223624	-0.257301
SLIT3	-1.36259	-6.12024	-3.3684	-0.575243	-0.0961023	-1.31203	2.47977	-0.650329	-0.456022
SVEP1	-0.608535	-2.4754	-0.966402	-2.58779	-2.00425	-2.66162	2.54327	2.29888	-0.981297
NSMAF	-0.213576	-0.0641337	0.216474	-1.73597	-0.631136	-1.00745	2.78855	-0.676156	-0.371783
CD68	-0.137436	-1.76636	0.852341	-1.84312	-0.00467914	-0.55126	3.04027	-1.96097	-0.644469
ALPK1	-0.176888	-0.100766	0.174915	-0.0362833	-0.0947349	-0.46276	3.08408	-0.349164	-0.408633
AVPI1	-2.18081	-1.79208	-0.80253	-0.822543	0.367435	-1.5313	3.16582	-0.650032	-1.65994
LITAF	-2.78222	-6.51534	-0.202822	-0.59476	-0.447924	-0.2732	3.76727	0.292267	-0.606949
KRT7	-0.570286	-1.47639	-0.46375	-0.0735467	-2.08119	1.8541	4.37839	-1.25162	-0.101458
SGCG	-3.34469	-1.3127	0.187635	-0.521987	-1.49483	-0.430996	-0.117918	1.37632	-0.0339047
THRB	-2.17882	-1.40094	-1.69403	-0.330623		-0.756145	-0.0168841	1.85687	-1.07197
PRICKLE1	0.897441	-0.661947	-1.64431	-0.14067	-0.412472	-0.150871	-0.0256042	2.02446	-0.0381617
LSAMP	-1.24833	-2.14663	-0.153378	-0.402523	0.770719	-1.66784	-0.216929	2.05349	-1.55397
SVEP1	-0.608535	-2.4754	-0.966402	-2.58779	-2.00425	-2.66162	2.54327	2.29888	-0.981297
CDH6	-0.242583	-0.0752868	-0.03363	0.244757	-1.56972	-0.04389	-0.0786091	2.58127	-3.50346
PRSS12	-3.71143	-6.6939	-1.26483	0.145677	-0.625605	-1.91001	-1.18102	2.71807	-1.76504
ITGB8	0.0362108	-3.12647	-0.158862	-0.55067	-1.17427	-0.810189	-0.102647	2.80251	-1.88481
CPXM2	-0.903191	-6.03271	-1.12818	-0.0685833	0.650049	-0.56569	-0.801586	3.25322	-0.540544
NT5DC2	-0.0201653	-0.441745	1.78408	-0.93293	-0.596702	-0.50059	-1.18001	-1.1208	1.40523
WNT2	-2.53646	-1.55789	-1.6279	-0.167853	0.317228	-1.9375	-0.473492	-1.67921	1.77666
CLDN11	0.213551	-0.0560001	-0.955313	-0.381423	-0.0770423	-1.37345	-3.40691	-1.78779	1.98706
TIMP4	-2.2965	-0.0848395	-1.2802	-1.41275	-1.76935	-1.99973	-0.0401709	-0.330704	3.02743
